# Supplementary material for: Genetic regulation of methylation in human endometrium and blood and gene targets for reproductive diseases
Source: Clin Epigenetics. 2019 Mar 14;11:49. doi: 10.1186/s13148-019-0648-7 (PMC6416889; doi:10.1186/s13148-019-0648-7)
Supplement: Supplementary file 3 — Supplementary Tables. (XLSX 4830 kb) [file 13148_2019_648_MOESM3_ESM.xlsx]

## Sheet: TableS1
Table S1. CpG probes significantly differentially methylated between the proliferative (P) and secretory (S) phase of the menstrual cycle. Probes are ordered according to p-value.
CpG.Probe	Chromosome	log2FC	AveExpr	t	P.Value	adj.P.Val	Probe_start	Probe_end	Closest_TSS	Distance_closest_TSS	Closest_TSS_gene_name
cg16201273	10	0.146075	0.671459	11.2713	7.96e-15	3.53e-09	80855803	80855853	80828791	27012	ZMIZ1
cg20888995	3	0.146047	0.638591	8.70899	2.74e-11	6.06e-06	56822059	56822109	56809744	-12314	ARHGEF3
cg01713086	8	0.127853	0.736105	8.21291	1.44e-10	1.6e-05	28268413	28268463	28243976	-24436	ZNF395
cg07730183	16	0.0963729	0.662078	8.2119	1.45e-10	1.6e-05	2136400	2136450	2132697	3703	TSC2
cg22934449	14	0.0929099	0.840029	7.87612	4.52e-10	3.72e-05	104199723	104199773	104197767	2006	ZFYVE21
cg21369890	6	0.136659	0.725554	7.83071	5.28e-10	3.72e-05	86099963	86100013	86099903	-109	AK024998
cg06669056	4	0.0962268	0.712817	7.78465	6.17e-10	3.72e-05	5570715	5570765	5526882	43833	C4orf6
cg25237396	19	-0.0919544	0.372981	-7.76011	6.71e-10	3.72e-05	802148	802198	804931	-2733	MIR4745
cg17900103	1	0.114314	0.695954	7.53421	1.45e-09	6.33e-05	20940931	20940981	20959947	-18966	PINK1
cg22185879	20	-0.0873126	0.369856	-7.51953	1.53e-09	6.33e-05	62153192	62153242	62152132	1061	PPDPF
cg23235622	20	0.0960076	0.774661	7.51122	1.57e-09	6.33e-05	34039299	34039349	34042995	-3646	CEP250
cg25735294	3	0.102702	0.787899	7.32374	2.99e-09	0.000110488	186353671	186353721	186353757	-36	FETUB
cg02248729	17	-0.0465508	0.556346	-7.18863	4.76e-09	0.000162377	80555018	80555068	80553657	1361	FOXK2
cg12082793	1	0.0967458	0.761584	7.09961	6.48e-09	0.000204938	20218923	20218973	20208887	10036	OTUD3
cg11224737	10	0.132966	0.747362	7.03748	8.02e-09	0.000237006	72991072	72991122	72977984	-13137	LOC728978
cg26479868	12	0.081583	0.688564	6.97353	1e-08	0.000277085	29916194	29916244	29897920	-18273	TMTC1
cg09714100	21	-0.0920342	0.359739	-6.89481	1.31e-08	0.000342287	44821342	44821392	44847001	25610	SIK1
cg27133780	3	0.132519	0.779468	6.87524	1.41e-08	0.000345892	32474743	32474793	32433162	41631	CMTM7
cg21163015	9	0.107634	0.67111	6.80023	1.82e-08	0.0004247	140658386	140658436	140657473	963	FLJ40292
cg02118194	19	-0.0400258	0.37521	-6.72373	2.37e-08	0.000509067	46404488	46404538	46405861	1324	MYPOP
cg03018949	10	0.0622836	0.542313	6.68882	2.68e-08	0.000509067	127371608	127371658	127371712	55	C10orf122
cg26469099	12	0.0849184	0.828481	6.67825	2.78e-08	0.000509067	4144866	4144916	3982607	-162307	PARP11
cg22182975	6	0.0708251	0.755147	6.67027	2.86e-08	0.000509067	167571122	167571172	167571318	147	GPR31
cg05224671	14	0.0896737	0.582347	6.64232	3.15e-08	0.000509067	65435408	65435458	65438874	3467	RAB15
cg09616559	2	-0.0662156	0.416847	-6.63537	3.22e-08	0.000509067	25921150	25921200	25920056	-1094	Y_RNA
cg22416376	8	0.09168	0.601386	6.62581	3.33e-08	0.000509067	17395271	17395321	17396285	-1014	SLC7A2
cg09100343	16	0.0754397	0.652005	6.62525	3.34e-08	0.000509067	57147152	57147202	57144462	2740	CPNE2
cg25420952	9	0.0842979	0.616916	6.61472	3.46e-08	0.000509067	116841084	116841134	116840751	-332	AMBP
cg18645625	5	0.101531	0.731095	6.61296	3.48e-08	0.000509067	79699531	79699581	79703837	-4306	ZFYVE16
cg21642947	20	-0.0624984	0.553834	-6.58539	3.83e-08	0.000509067	62153431	62153481	62152132	1299	PPDPF
cg26478215	20	0.0908007	0.625166	6.58535	3.83e-08	0.000509067	4146747	4146797	4152356	-5609	SMOX
cg19194924	14	-0.0568891	0.159021	-6.58463	3.84e-08	0.000509067	90168307	90168357	90088261	80046	7SK
cg05900648	2	0.0728482	0.5703	6.57531	3.97e-08	0.000509067	129243364	129243414	129076170	-167193	HS6ST1
cg18363035	13	0.0953978	0.664434	6.56734	4.08e-08	0.000509067	20805385	20805435	20805371	-13	GJB6
cg20114394	3	-0.0607737	0.455604	-6.56611	4.09e-08	0.000509067	120170391	120170441	120169917	-523	FSTL1
cg21646082	1	0.0864712	0.607485	6.56316	4.14e-08	0.000509067	26603920	26603970	26606212	-2242	SH3BGRL3
cg25465483	3	-0.0848232	0.402256	-6.53248	4.6e-08	0.000550799	178432932	178432982	178525130	-92198	KCNMB2
cg18697991	3	0.102336	0.760807	6.51345	4.91e-08	0.000565218	64823081	64823131	64705682	117399	MIR548A2
cg27158472	11	0.0590314	0.694527	6.5098	4.98e-08	0.000565218	45926120	45926170	45928832	2663	C11orf94
cg02519218	12	-0.0614325	0.496563	-6.47411	5.63e-08	0.000603901	133424236	133424286	133405425	-18860	GOLGA3
cg24318711	3	0.0558708	0.879756	6.47187	5.67e-08	0.000603901	64264170	64264220	64211130	-53039	PRICKLE2
cg06810461	16	0.0733084	0.674292	6.46926	5.73e-08	0.000603901	67518094	67518144	67517715	-428	AGRP
cg18200389	6	0.102133	0.771021	6.46152	5.88e-08	0.000605876	30170340	30170390	30172541	2202	TRIM26
cg09033783	X	-0.0767858	0.676226	-6.45184	6.08e-08	0.000612276	152737506	152737556	152736602	-952	HAUS7
cg19870284	1	0.063021	0.730365	6.43458	6.46e-08	0.000624548	175014037	175014087	174992590	-21446	MRPS14
cg19939178	12	0.0865722	0.761237	6.42832	6.6e-08	0.000624548	107976961	107977011	107974633	2328	BTBD11
cg08558733	3	0.093004	0.779713	6.42705	6.63e-08	0.000624548	9025986	9026036	9005158	-20827	RAD18
cg27576900	1	-0.10927	0.422666	-6.41313	6.95e-08	0.00064173	95113915	95113965	95007412	-106502	F3
cg19473392	6	0.069707	0.818637	6.40379	7.18e-08	0.000649289	35170850	35170900	35178949	8100	AY927475
cg07572233	1	-0.0864335	0.455306	-6.39709	7.35e-08	0.000651212	234689515	234689565	234667524	-22040	LOC100506795
cg06582708	17	0.122939	0.605119	6.38231	7.74e-08	0.000670121	21029245	21029295	21030240	-945	DHRS7B
cg26186249	2	0.0686265	0.795609	6.37749	7.87e-08	0.000670121	223538875	223538925	223536456	2419	MOGAT1
cg02281970	19	-0.0994962	0.413028	-6.36695	8.16e-08	0.00067441	1271258	1271308	1270258	-1048	CIRBP-AS1
cg04841245	2	-0.0720544	0.43175	-6.36341	8.26e-08	0.00067441	240233059	240233109	240227156	5953	MIR4269
cg12785694	3	0.125723	0.449343	6.359	8.39e-08	0.00067441	160122168	160122218	160122375	-207	MIR15B
cg12847007	5	0.032465	0.884968	6.35423	8.52e-08	0.00067441	153782142	153782192	153825381	43190	FLJ38109
cg01700504	13	0.102692	0.747268	6.34742	8.73e-08	0.000678103	20805391	20805441	20805371	-19	GJB6
cg09400566	19	-0.0488408	0.348893	-6.34251	8.88e-08	0.000678103	1271321	1271371	1270258	-1112	CIRBP-AS1
cg26552621	19	-0.0649585	0.209995	-6.30185	1.02e-07	0.00074581	1270969	1271019	1270258	-760	CIRBP-AS1
cg00476430	8	0.0838826	0.783473	6.29811	1.04e-07	0.00074581	81947691	81947741	82024302	76562	PAG1
cg04415672	12	-0.114513	0.205027	-6.29152	1.06e-07	0.00074581	58237657	58237707	58239316	1611	CTDSP2
cg09623018	10	0.0687522	0.597272	6.29166	1.06e-07	0.00074581	25507111	25507161	25465204	-41956	LOC100128811
cg27560292	11	-0.0368205	0.194653	-6.2911	1.06e-07	0.00074581	6632884	6632934	6633474	591	TAF10
cg10593219	10	0.0672309	0.527404	6.27107	1.14e-07	0.000786842	72543197	72543247	72542121	-1125	C10orf27
cg12096487	17	-0.111707	0.302119	-6.26472	1.16e-07	0.000789648	7381683	7381733	7382943	1261	ZBTB4
cg00673646	11	0.0774114	0.495375	6.25679	1.19e-07	0.000789648	59950475	59950525	59950803	279	MS4A6A
cg16213217	13	-0.0924392	0.428938	-6.25838	1.19e-07	0.000789648	50074189	50074239	50070527	3662	PHF11
cg08786079	17	0.0733176	0.622525	6.24301	1.25e-07	0.000815896	6931375	6931425	6926421	5004	BCL6B
cg14016363	7	-0.0482284	0.27023	-6.23586	1.28e-07	0.000815896	100486247	100486297	100487338	1042	UFSP1
cg14558880	19	-0.0710181	0.435839	-6.23467	1.29e-07	0.000815896	1271274	1271324	1270258	-1016	CIRBP-AS1
cg07847273	3	-0.0673785	0.335997	-6.19069	1.5e-07	0.000923547	43195345	43195395	43147564	-47780	C3orf39
cg27409514	19	-0.0872895	0.404834	-6.19071	1.5e-07	0.000923547	1169138	1169188	1174281	5144	SBNO2
cg01389728	10	0.119118	0.658209	6.17732	1.57e-07	0.000953638	6620572	6620622	6622253	1682	PRKCQ
cg06508867	16	0.0620769	0.678503	6.1696	1.61e-07	0.000953638	87814128	87814178	87799597	-14580	KLHDC4
cg01935436	7	-0.0740519	0.452494	-6.17067	1.61e-07	0.000953638	129792963	129793013	129845337	52325	TMEM209
cg25236791	3	0.0972759	0.677746	6.16228	1.66e-07	0.000958204	52302202	52302252	52302153	-98	WDR82
cg25796129	17	0.101788	0.683047	6.15346	1.71e-07	0.000958204	9121696	9121746	8924858	196838	NTN1
cg01723995	1	-0.108783	0.266254	-6.14927	1.73e-07	0.000958204	64415579	64415629	64262127	-153501	Mir_544
cg02074274	21	-0.0970807	0.362438	-6.14864	1.74e-07	0.000958204	45178281	45178331	45196258	17928	CSTB
cg19115610	7	0.0691601	0.273982	6.14722	1.74e-07	0.000958204	50348205	50348255	50348316	-61	IKZF1
cg20895092	11	-0.0975824	0.310742	-6.14472	1.76e-07	0.000958204	64933289	64933339	64937706	-4367	SPDYC
cg08273635	15	0.0675601	0.719327	6.13799	1.8e-07	0.000958204	75091032	75091082	75091612	-530	CSK
cg08220966	10	0.0553301	0.622291	6.13197	1.84e-07	0.000958204	88717364	88717414	88717424	61	MMRN2
cg04370247	10	-0.0781554	0.381977	-6.12748	1.87e-07	0.000958204	126308552	126308602	126293769	14783	LHPP
cg02174588	8	0.0568623	0.836168	6.12388	1.89e-07	0.000958204	81787912	81787962	81787015	-896	ZNF704
cg16677112	1	0.0874336	0.625752	6.1204	1.91e-07	0.000958204	155103855	155103905	155105263	-1358	AK308965
cg00297075	9	0.0896843	0.580313	6.11934	1.92e-07	0.000958204	79627622	79627672	79634570	-6898	FOXB2
cg06094085	16	0.0630282	0.545339	6.11974	1.92e-07	0.000958204	2136219	2136269	2132697	3572	TSC2
cg03531899	15	0.0398758	0.840236	6.11786	1.93e-07	0.000958204	67448930	67448980	67458492	-9512	SMAD3
cg11143193	12	0.107592	0.565165	6.11227	1.97e-07	0.000958204	123713503	123713553	123717657	4105	MPHOSPH9
cg08236537	8	-0.0965042	0.368054	-6.10881	1.99e-07	0.000958204	103973799	103973849	104033247	-59448	ATP6V1C1
cg18316500	5	0.0892937	0.514928	6.10565	2.01e-07	0.000958204	177855605	177855655	177697363	-158290	COL23A1
cg19628619	1	0.0638198	0.692948	6.10351	2.03e-07	0.000958204	155104000	155104050	155105263	-1213	AK308965
cg21030400	19	0.0902385	0.631028	6.10123	2.04e-07	0.000958204	2052514	2052564	2051242	-1321	MKNK2
cg18881778	12	-0.0837824	0.305353	-6.09981	2.05e-07	0.000958204	120241286	120241336	120242281	995	CIT
cg03958512	7	-0.109764	0.620944	-6.0967	2.08e-07	0.000958487	47443041	47443091	47409217	-33823	TNS3
cg20511815	7	0.0700821	0.548322	6.09319	2.1e-07	0.000960165	5537036	5537086	5535547	-1488	MIR589
cg13591648	21	-0.0896779	0.334743	-6.08494	2.16e-07	0.000977851	44821402	44821452	44847001	25551	SIK1
cg16023434	1	0.0781751	0.659683	6.07822	2.21e-07	0.000983183	11395585	11395635	11333254	62381	UBIAD1
cg03640944	10	0.0846599	0.601669	6.07751	2.22e-07	0.000983183	106093819	106093869	106093662	-156	ITPRIP
cg12568786	5	0.0829451	0.629559	6.07153	2.27e-07	0.000993781	122421458	122421508	122424840	-3332	PRDM6
cg06524120	15	0.0557391	0.468345	6.06676	2.3e-07	0.00100036	77841056	77841106	77774391	66715	AK025664
cg10403171	15	-0.0409403	0.489213	-6.0531	2.41e-07	0.00102064	91500780	91500830	91499841	940	RCCD1
cg26323374	10	-0.045318	0.531152	-6.05415	2.41e-07	0.00102064	134085837	134085887	134062611	-23275	STK32C
cg23129342	15	0.0919399	0.334386	6.05256	2.42e-07	0.00102064	39283510	39283560	39542884	-259374	C15orf54
cg09203312	13	0.102075	0.649253	6.04698	2.47e-07	0.00103067	20805196	20805246	20805371	176	GJB6
cg24611709	7	0.110599	0.587505	6.03316	2.59e-07	0.00105708	96656358	96656408	96654142	-2215	DLX5
cg05590755	1	0.0356872	0.129867	6.02569	2.65e-07	0.00105708	23855149	23855199	23853364	1785	AX748204
cg08198483	19	0.0566759	0.585175	6.02583	2.65e-07	0.00105708	13947162	13947212	13947102	110	hsa-miR-3074-5p
cg07099553	15	0.0964848	0.721376	6.02463	2.66e-07	0.00105708	89178806	89178856	89178903	-47	ISG20
cg06473941	16	-0.0776523	0.44449	-6.0237	2.67e-07	0.00105708	81678857	81678907	81678962	-55	CMIP
cg01507753	2	-0.0744789	0.552379	-6.02443	2.67e-07	0.00105708	28718569	28718619	28718937	-368	PLB1
cg08459368	11	0.0696156	0.66567	6.01773	2.73e-07	0.00106344	61974898	61974948	61976139	-1191	SCGB2A1
cg03370261	3	0.0772063	0.569775	6.01385	2.76e-07	0.00106344	14326631	14326681	14240059	86622	AX747368
cg21964466	5	0.0933906	0.629828	6.01284	2.77e-07	0.00106344	39526937	39526987	39462399	-64537	BC026261
cg23256882	10	0.0807342	0.560406	6.0118	2.78e-07	0.00106344	33403536	33403586	33247292	-156243	ITGB1
cg08112737	4	0.0808968	0.716067	6.00326	2.87e-07	0.00108549	57178001	57178051	57175127	2924	KIAA1211
cg20898283	14	-0.0723927	0.426584	-6.00027	2.9e-07	0.00108549	75920198	75920248	75898836	21362	JDP2
cg09403494	7	0.133558	0.68679	5.99845	2.92e-07	0.00108549	151377741	151377791	151329343	-48447	PRKAG2
cg26019472	19	-0.0925528	0.33688	-5.99397	2.96e-07	0.00108936	1170200	1170250	1174281	4081	SBNO2
cg01058342	3	0.082455	0.752949	5.9925	2.98e-07	0.00108936	133048256	133048306	133118789	-70483	BFSP2
cg03436798	11	0.0651978	0.807217	5.9902	3e-07	0.00108936	76775375	76775425	76777991	-2616	CAPN5
cg17304678	5	0.0496347	0.848404	5.98167	3.09e-07	0.00111079	98125015	98125065	98108787	-16227	FLJ35946
cg13430401	1	0.104436	0.732234	5.97925	3.12e-07	0.00111079	22153339	22153389	22157205	3817	HSPG2
cg11954030	5	0.0471575	0.888068	5.97497	3.16e-07	0.00111079	16698129	16698179	16699829	1701	MYO10
cg14991821	10	0.104526	0.557196	5.97452	3.17e-07	0.00111079	114135209	114135259	114135022	237	ACSL5
cg12742178	12	0.0558416	0.813679	5.97291	3.18e-07	0.00111079	102815879	102815929	102872428	56500	IGF1
cg11850943	7	-0.0816813	0.171899	-5.96922	3.23e-07	0.00111534	55432401	55432451	55433140	-738	LANCL2
cg02436414	10	-0.0957928	0.473716	-5.9672	3.25e-07	0.00111534	89379441	89379491	89419475	-39984	PAPSS2
cg18034295	22	-0.0773054	0.333162	-5.96331	3.29e-07	0.00112172	42475086	42475136	42475694	-559	C22orf32
cg08615333	14	-0.0727654	0.392322	-5.95572	3.38e-07	0.00113636	76447363	76447413	76448091	679	TGFB3
cg00530870	5	0.0719056	0.809655	5.95512	3.39e-07	0.00113636	34864233	34864283	34864541	-258	TTC23L
cg02835462	1	0.0572332	0.802713	5.95177	3.43e-07	0.00114093	46391517	46391567	46379264	12303	MAST2
cg16175245	11	-0.0926188	0.335823	-5.94116	3.55e-07	0.00117462	65246514	65246564	65265232	-18669	MALAT1
cg09581581	20	-0.0773842	0.366736	-5.93691	3.61e-07	0.00117508	35943580	35943630	35918050	25530	MANBAL
cg03178042	16	-0.0586208	0.400355	-5.93596	3.62e-07	0.00117508	68543962	68544012	68564047	-20035	ZFP90
cg09938881	1	-0.100136	0.416345	-5.93393	3.64e-07	0.00117508	230457581	230457631	230513390	55760	PGBD5
cg14534277	18	0.066407	0.717228	5.92814	3.72e-07	0.00117508	28623824	28623874	28622780	-1093	DSC3
cg25903122	19	0.0911981	0.669668	5.92634	3.74e-07	0.00117508	16765642	16765692	16770967	5276	C19orf42
cg00094744	2	0.0766758	0.520457	5.92633	3.74e-07	0.00117508	239927431	239927481	239990609	63179	MIR4440
cg24242022	10	0.0984845	0.605667	5.92627	3.74e-07	0.00117508	115998493	115998543	115999017	-524	VWA2
cg14748856	5	0.0715804	0.770917	5.92291	3.78e-07	0.00118041	166139937	166139987	166711842	-571855	ODZ2
cg13569051	9	-0.100709	0.295966	-5.91918	3.83e-07	0.00118735	124051653	124051703	124048869	2834	GSN
cg25953788	12	0.05919	0.559779	5.91506	3.89e-07	0.00118769	48962906	48962956	48963828	873	LALBA
cg07970799	6	-0.0933624	0.250753	-5.91513	3.89e-07	0.00118769	6614718	6614768	6623058	8340	LY86-AS1
cg08323277	2	-0.0791353	0.319897	-5.90594	4.01e-07	0.00121724	20248370	20248420	20251788	3369	LAPTM4A
cg07485754	7	0.0928175	0.862475	5.89596	4.15e-07	0.00124758	116511339	116511389	116502562	8777	CAPZA2
cg23404330	17	-0.0910039	0.391892	-5.89485	4.17e-07	0.00124758	80251589	80251639	80250689	-949	BC033560
cg20840795	12	-0.0934105	0.333856	-5.88783	4.27e-07	0.00126371	120242394	120242444	120242281	-112	CIT
cg17782974	10	-0.0922829	0.300569	-5.88722	4.28e-07	0.00126371	104406940	104406990	104404251	2739	TRIM8
cg18127648	10	0.107042	0.725383	5.88459	4.32e-07	0.00126676	79652632	79652682	79649260	-3371	DLG5
cg23006204	9	-0.0583736	0.2783	-5.88043	4.38e-07	0.00127161	130700816	130700866	130700762	-103	DPM2
cg23523388	10	0.0816949	0.703787	5.87966	4.39e-07	0.00127161	106077975	106078025	106075808	-2216	ITPRIP
cg06845438	3	0.0915194	0.684091	5.87341	4.49e-07	0.00129086	42946722	42946772	42947401	-629	ZNF662
cg24126880	17	0.096207	0.51752	5.86746	4.58e-07	0.0013061	19624340	19624390	19622291	-2098	SLC47A2
cg02355304	7	0.0927255	0.788141	5.86626	4.6e-07	0.0013061	5536934	5536984	5535547	-1436	MIR589
cg20029201	11	-0.0751523	0.180307	-5.85867	4.72e-07	0.00133214	118781813	118781863	118781612	-200	BCL9L
cg06813419	1	0.087141	0.703042	5.85591	4.77e-07	0.00133613	211502121	211502171	211500147	2024	TRAF5
cg20577663	17	-0.059956	0.265856	-5.85413	4.8e-07	0.00133613	15360595	15360645	15370924	10280	CDRT4
cg07445258	3	0.0450239	0.83843	5.8471	4.91e-07	0.00136027	125875552	125875602	125875525	-26	ALDH1L1
cg06383411	3	0.0609792	0.814159	5.84423	4.96e-07	0.00136377	42946486	42946536	42947401	-865	ZNF662
cg10774440	1	0.069216	0.689962	5.84233	4.99e-07	0.00136377	226076103	226076153	226076845	693	LEFTY1
cg27581493	5	0.0910641	0.596479	5.83767	5.07e-07	0.00136377	139178598	139178648	139175405	3193	PSD2
cg19274703	22	0.0579676	0.434095	5.83774	5.07e-07	0.00136377	41806451	41806501	41833348	26898	TOB2
cg03805182	16	0.104476	0.48355	5.83673	5.09e-07	0.00136377	73078021	73078071	73082273	4203	ZFHX3
cg07545081	10	-0.0715265	0.372684	-5.83567	5.11e-07	0.00136377	126308381	126308431	126293769	14612	LHPP
cg13753460	14	0.0710602	0.633571	5.83266	5.16e-07	0.00136444	101520989	101521039	101521023	-34	MIR134
cg09061207	6	-0.0473388	0.615332	-5.83003	5.21e-07	0.00136444	31504131	31504181	31504225	45	SNORD117
cg21223983	12	0.0653541	0.758126	5.83017	5.21e-07	0.00136444	95072169	95072219	95044323	-27845	TMCC3
cg17928876	14	-0.0790724	0.321504	-5.82842	5.24e-07	0.00136444	76447381	76447431	76448091	661	TGFB3
cg02857726	3	0.0815348	0.714863	5.82523	5.3e-07	0.00136444	149088338	149088388	149093498	5111	TM4SF1
cg11274172	11	-0.107211	0.399433	-5.82436	5.31e-07	0.00136444	75736215	75736265	75694430	41785	UVRAG
cg11203990	1	-0.0510583	0.506899	-5.82157	5.36e-07	0.00136444	1102417	1102467	1102483	-66	MIR200B
cg03034540	16	-0.0673694	0.347446	-5.82181	5.36e-07	0.00136444	67450760	67450810	67450338	-471	ZDHHC1
cg26378073	10	0.0582062	0.692873	5.81826	5.43e-07	0.00136444	105213768	105213818	105212657	-1160	CALHM2
cg18571792	7	-0.0639411	0.31938	-5.81763	5.44e-07	0.00136444	157650490	157650540	157647276	3214	LOC100506585
cg06756473	16	0.010814	0.910422	5.81688	5.45e-07	0.00136444	69386847	69386897	69385711	-1135	TMED6
cg02535223	16	0.0691871	0.743216	5.80311	5.72e-07	0.00138943	77952576	77952626	78056442	-103866	CLEC3A
cg26012482	2	0.0919519	0.65899	5.80248	5.73e-07	0.00138943	8423155	8423205	8468548	45394	LINC00299
cg20371378	11	0.0905869	0.681948	5.80058	5.77e-07	0.00138943	1860795	1860845	1860718	77	TNNI2
cg27134084	7	-0.0638868	0.523364	-5.79969	5.78e-07	0.00138943	129793105	129793155	129845337	52184	TMEM209
cg20309353	17	-0.0699069	0.247816	-5.79815	5.81e-07	0.00138943	18089940	18089990	18088066	-1873	BC038464
cg01699298	20	0.0608695	0.665458	5.79755	5.83e-07	0.00138943	54581348	54581398	54580011	-1386	CBLN4
cg22789976	1	0.0636716	0.352268	5.79528	5.87e-07	0.00138943	209801479	209801529	209796854	-4624	MIR4260
cg24535918	1	0.0403815	0.464581	5.7934	5.91e-07	0.00138943	52429349	52429399	52456435	27037	RAB3B
cg18844145	5	0.0227254	0.872336	5.79315	5.92e-07	0.00138943	3320930	3320980	3536207	215228	LOC285577
cg13799081	10	0.0767596	0.806728	5.79285	5.92e-07	0.00138943	112410263	112410313	112404154	6159	RBM20
cg18995876	8	-0.0926243	0.457041	-5.79308	5.92e-07	0.00138943	102202893	102202943	102217959	15017	ZNF706
cg04667640	16	0.0976018	0.70683	5.79147	5.95e-07	0.00138943	72982066	72982116	73082273	100158	ZFHX3
cg19726355	12	0.086732	0.844488	5.79101	5.96e-07	0.00138943	108027763	108027813	108028608	-796	BTBD11
cg19256656	6	-0.119811	0.239918	-5.78876	6.01e-07	0.00139287	30579560	30579610	30585019	5460	PPP1R10
cg02100381	13	0.0976903	0.659694	5.78501	6.08e-07	0.00139564	111025711	111025761	110959630	66081	COL4A2
cg07425204	17	-0.0830862	0.361467	-5.78361	6.11e-07	0.00139564	66511133	66511183	66510961	222	PRKAR1A
cg04928293	11	0.0561327	0.842797	5.78285	6.13e-07	0.00139564	110378896	110378946	110300660	78286	FDX1
cg20552236	15	0.0639259	0.515639	5.78089	6.17e-07	0.00139564	75090958	75091008	75091612	-654	CSK
cg12326965	17	0.0519284	0.836078	5.78067	6.17e-07	0.00139564	76224587	76224637	76227390	-2803	TMEM235
cg04487479	6	0.0625097	0.777819	5.7773	6.25e-07	0.00140476	70993278	70993328	70992910	-417	COL9A1
cg20203041	17	0.0679447	0.397687	5.77392	6.32e-07	0.00141401	41857597	41857647	41857802	-155	C17orf105
cg16045223	1	-0.0851394	0.533728	-5.77051	6.39e-07	0.00142077	1206371	1206421	1209233	2862	UBE2J2
cg17469471	2	0.0622446	0.826429	5.76935	6.42e-07	0.00142077	106806559	106806609	106810794	4236	UXS1
cg06832687	6	-0.0455517	0.170328	-5.76474	6.52e-07	0.00142077	32122703	32122753	32122261	492	PPT2
cg07798347	1	0.0742595	0.523038	5.76478	6.52e-07	0.00142077	21917570	21917620	21946542	28973	RAP1GAP
cg03432736	4	-0.122456	0.364593	-5.76497	6.52e-07	0.00142077	10119559	10119609	10118572	-1036	WDR1
cg16759100	14	0.0659498	0.856578	5.76385	6.54e-07	0.00142077	77518692	77518742	77495033	-23708	IRF2BPL
cg15852787	14	-0.142076	0.448353	-5.76022	6.62e-07	0.00142959	52014263	52014313	51989581	24732	U6
cg23204096	6	0.0787805	0.704235	5.75793	6.68e-07	0.00142959	169768053	169768103	169788479	20427	AK055570
cg02291365	13	0.0838109	0.680669	5.75701	6.7e-07	0.00142959	25317266	25317316	25338300	-21033	RNF17
cg02227879	10	-0.0991939	0.398922	-5.7564	6.71e-07	0.00142959	75576142	75576192	75571588	-4603	NDST2
cg07435282	11	-0.0570675	0.408707	-5.75391	6.77e-07	0.00143496	1975186	1975236	1968501	6735	MRPL23
cg13924715	11	-0.0986864	0.374681	-5.75197	6.81e-07	0.00143768	10750889	10750939	10772810	-21920	CTR9
cg06039988	11	-0.0789209	0.341381	-5.75026	6.86e-07	0.00143927	65158399	65158449	65154040	4359	FRMD8
cg06049395	16	0.038843	0.884589	5.74889	6.89e-07	0.00143927	46915269	46915319	46918307	-2988	GPT2
cg01429933	1	0.0635136	0.722049	5.74699	6.93e-07	0.00144192	6556248	6556298	6556755	508	PLEKHG5
cg18112681	11	0.102083	0.668026	5.74462	6.99e-07	0.00144495	63303399	63303449	63304272	-873	RARRES3
cg19821128	2	0.0972694	0.694795	5.74065	7.09e-07	0.00144495	180454681	180454731	180450632	-4048	ZNF385B
cg01576260	3	0.0732572	0.753255	5.73985	7.1e-07	0.00144495	63087235	63087285	63088367	-1132	LOC285401
cg06560379	6	-0.096649	0.240664	-5.73979	7.11e-07	0.00144495	44231305	44231355	44233524	2220	NFKBIE
cg07125771	16	-0.0844778	0.272482	-5.73963	7.11e-07	0.00144495	67270544	67270594	67261015	9578	TMEM208
cg05392513	7	-0.0387285	0.463691	-5.73694	7.18e-07	0.00145032	100483616	100483666	100487338	3723	UFSP1
cg10254970	14	-0.0793794	0.308199	-5.73589	7.2e-07	0.00145032	90168442	90168492	90088261	80231	7SK
cg03181373	16	0.0684754	0.815257	5.73409	7.25e-07	0.00145272	70151549	70151599	70147528	4021	PDPR
cg13431037	9	-0.104239	0.201649	-5.73076	7.33e-07	0.00146282	38319171	38319221	38392660	-73489	ALDH1B1
cg14312334	12	-0.0538904	0.431933	-5.72593	7.45e-07	0.00148063	120242155	120242205	120242281	126	CIT
cg23972735	12	-0.106141	0.354561	-5.72353	7.51e-07	0.00148622	121890262	121890312	121882083	-8227	KDM2B
cg26363555	11	-0.0606327	0.289339	-5.71871	7.64e-07	0.0015022	121972994	121973044	121972873	-170	AK123947
cg26390598	21	-0.0209504	0.0652081	-5.71783	7.66e-07	0.0015022	41032346	41032396	41032486	-90	B3GALT5
cg18403478	17	-0.103041	0.366321	-5.71532	7.73e-07	0.00150549	1683374	1683424	1665258	18166	SERPINF1
cg17475643	8	-0.0587288	0.411054	-5.71462	7.75e-07	0.00150549	10261971	10262021	10383055	-121083	PRSS55
cg04526087	5	-0.0851997	0.358262	-5.71208	7.82e-07	0.00151207	33033010	33033060	32949048	84012	LOC340113
cg06688396	8	-0.0388918	0.15215	-5.70412	8.03e-07	0.00154724	92053433	92053483	92053202	-230	TMEM55A
cg27089226	3	0.0699026	0.493765	5.69846	8.19e-07	0.00157077	195907142	195907192	195929219	-22077	Y_RNA
cg17022548	5	0.120742	0.678536	5.69693	8.23e-07	0.0015722	139294842	139294892	139399076	-104184	Y_RNA
cg01495332	7	0.071247	0.782829	5.69303	8.34e-07	0.00158047	50798564	50798614	50800064	1501	GRB10
cg23196346	10	-0.102599	0.229704	-5.69256	8.36e-07	0.00158047	24808207	24808257	24831348	-23092	KIAA1217
cg09439867	10	0.0507546	0.783173	5.69166	8.38e-07	0.00158047	120018076	120018126	120101838	83763	FAM204A
cg24033633	3	-0.111942	0.350928	-5.68747	8.51e-07	0.00158823	57945646	57945696	57994126	-48431	FLNB
cg09186101	17	-0.0609274	0.33228	-5.68646	8.53e-07	0.00158823	80197012	80197062	80193649	3413	SLC16A3
cg25918947	17	0.0946715	0.617999	5.68601	8.55e-07	0.00158823	41365094	41365144	41363893	1201	TMEM106A
cg20972453	13	0.0851549	0.686928	5.68532	8.57e-07	0.00158823	20805411	20805461	20805371	-88	GJB6
cg07925311	16	-0.0664784	0.215655	-5.68293	8.64e-07	0.00159199	57835386	57835436	57836438	1003	KIFC3
cg09244707	7	-0.0900665	0.398156	-5.68204	8.67e-07	0.00159199	2756946	2756996	2742109	14887	AMZ1
cg09709457	3	-0.0788744	0.352804	-5.681	8.7e-07	0.00159199	194875245	194875295	194905526	30232	XXYLT1
cg09333584	6	0.0710109	0.645262	5.67419	8.9e-07	0.00162293	33788925	33788975	33771792	-17132	MLN
cg13475822	3	0.0603315	0.409951	5.67245	8.96e-07	0.00162594	9210066	9210116	9234218	-24102	BC041457
cg01974478	7	-0.0698945	0.508585	-5.66954	9.05e-07	0.00162724	4779311	4779361	4815261	-35949	KIAA0415
cg16949103	11	0.0762035	0.748797	5.66865	9.07e-07	0.00162724	122021789	122021839	122023015	1177	MIR100
cg08825093	5	0.0370224	0.835512	5.66866	9.07e-07	0.00162724	155351524	155351574	155135062	216462	SGCD
cg00012692	13	0.101008	0.566609	5.66743	9.11e-07	0.00162749	20805486	20805536	20805371	-115	GJB6
cg07610853	13	0.0500356	0.65645	5.66381	9.22e-07	0.00164123	113346616	113346666	113344642	1974	ATP11A
cg00003858	1	0.035391	0.815722	5.66082	9.32e-07	0.00164604	45080550	45080600	45097703	-17103	RNF220
cg24807198	10	0.0549521	0.654251	5.66023	9.34e-07	0.00164604	121210090	121210140	121137483	72607	MIR4681
cg07659624	8	-0.0667976	0.415933	-5.65947	9.36e-07	0.00164604	23425222	23425272	23424563	709	SLC25A37
cg07925867	16	0.0672027	0.67676	5.65749	9.43e-07	0.0016507	66953382	66953432	66952886	-545	CDH16
cg06670599	6	-0.076677	0.418059	-5.6519	9.61e-07	0.001676	31631800	31631850	31633178	1378	GPANK1
cg00245850	8	0.0703858	0.376208	5.64908	9.7e-07	0.00167922	143925513	143925563	143916216	9297	GML
cg06609498	2	-0.0719379	0.421507	-5.64906	9.7e-07	0.00167922	240233240	240233290	240227156	6084	MIR4269
cg15366423	18	0.0268847	0.88118	5.64721	9.77e-07	0.00168333	48089684	48089734	48086483	3201	MAPK4
cg21769093	7	0.114356	0.706212	5.64449	9.86e-07	0.00169251	49819639	49819689	49813256	6433	VWC2
cg04727357	4	-0.0803508	0.431334	-5.64105	9.97e-07	0.00170596	7137270	7137320	7105102	-32167	FLJ36777
cg20247661	10	0.0349919	0.852454	5.63701	1.01e-06	0.00171736	21812318	21812368	21814610	2243	C10orf140
cg27636914	16	-0.076378	0.364478	-5.63649	1.01e-06	0.00171736	27791184	27791234	27788186	2998	KIAA0556
cg24876368	10	0.0519258	0.79057	5.63575	1.02e-06	0.00171736	79474975	79475025	79525156	-50131	DQ597779
cg03835151	6	0.066003	0.619194	5.63355	1.02e-06	0.00172381	29727794	29727844	29718924	-8919	IFITM4P
cg16200116	18	0.070444	0.836782	5.63222	1.03e-06	0.00172511	51747173	51747223	51748781	1559	SNORA37
cg08264376	21	0.043959	0.681958	5.63014	1.04e-06	0.00172947	37833814	37833864	37833992	129	CLDN14
cg17836612	17	-0.0638629	0.338097	-5.62614	1.05e-06	0.00172947	76976307	76976357	76976060	-296	LGALS3BP
cg01613691	19	-0.0460129	0.25697	-5.62402	1.06e-06	0.00172947	1105380	1105430	1104648	732	GPX4
cg25310233	1	0.0784662	0.618527	5.62327	1.06e-06	0.00172947	31234437	31234487	31230682	-3754	LAPTM5
cg07880943	13	0.0628224	0.631623	5.62262	1.06e-06	0.00172947	46744500	46744550	46742698	-1801	LCP1
cg00496026	10	-0.0846005	0.390422	-5.6238	1.06e-06	0.00172947	102766560	102766610	102762253	4357	LZTS2
cg13990947	9	-0.0910234	0.207986	-5.62206	1.06e-06	0.00172947	19128752	19128802	19127603	-1197	PLIN2
cg26860604	16	-0.0915931	0.381747	-5.62262	1.06e-06	0.00172947	69958915	69958965	69958900	64	WWP2
cg07098528	1	-0.0396727	0.50503	-5.62064	1.07e-06	0.00172947	203241898	203241948	203241936	-11	CHIT1
cg09406547	7	0.0566424	0.372841	5.62114	1.07e-06	0.00172947	22602715	22602765	22602955	-240	LOC100506178
cg05162523	1	-0.0762141	0.399123	-5.61802	1.08e-06	0.00173871	25240889	25240939	25230413	-10524	AX747207
cg02560388	2	-0.0357317	0.155252	-5.61625	1.09e-06	0.00174293	11969908	11969958	11977111	7154	MIR4262
cg22467473	5	0.126384	0.54621	5.61385	1.09e-06	0.00175101	95056372	95056422	95053336	3036	RHOBTB3
cg12328429	11	-0.0688613	0.367191	-5.61153	1.1e-06	0.00175866	86350084	86350134	86383239	33106	ME3
cg09530594	19	-0.0438939	0.17842	-5.60951	1.11e-06	0.00176451	10855405	10855455	10829079	26326	MIR638
cg10626556	20	-0.0786405	0.418999	-5.60602	1.12e-06	0.00176671	36621647	36621697	36615883	-5813	AK123872
cg24900244	12	-0.033014	0.746441	-5.60764	1.12e-06	0.00176671	122692290	122692340	122688227	4063	B3GNT4
cg01166876	2	0.0778052	0.685263	5.6069	1.12e-06	0.00176671	36018225	36018275	36582712	564438	LOC100288911
cg09555124	6	-0.103808	0.337177	-5.6044	1.13e-06	0.00177028	160451163	160451213	160390130	61083	IGF2R
cg04017736	11	0.0640306	0.765124	5.60237	1.14e-06	0.00177639	115827165	115827215	115631344	-195820	LOC283143
cg03879613	7	-0.0467078	0.611997	-5.59965	1.15e-06	0.00178028	142965888	142965938	142960521	5417	GSTK1
cg27602386	10	0.0563411	0.768543	5.59763	1.16e-06	0.00178028	112252566	112252616	112257624	-5058	DUSP5
cg26098816	10	0.0711813	0.746537	5.59636	1.16e-06	0.00178028	2210963	2211013	2357267	146305	LOC399708
cg06470727	2	0.0553647	0.446069	5.59728	1.16e-06	0.00178028	26723012	26723062	26739466	16405	OTOF
cg12847013	3	0.0471903	0.758523	5.59706	1.16e-06	0.00178028	159563108	159563158	159557649	5509	SCHIP1
cg19307406	1	-0.0756554	0.324955	-5.59563	1.17e-06	0.00178028	167874208	167874258	167883452	9195	ADCY10
cg27209679	6	0.0850556	0.811282	5.59326	1.17e-06	0.00178404	143220006	143220056	143266337	46282	HIVEP2
cg12017061	13	0.0262238	0.834229	5.59282	1.18e-06	0.00178404	31271462	31271512	31287614	-16102	ALOX5AP
cg04093149	1	-0.035873	0.402528	-5.59181	1.18e-06	0.00178404	44497595	44497645	44497133	-461	SLC6A9
cg10045354	11	-0.0596853	0.284079	-5.58912	1.19e-06	0.00178404	111169377	111169427	111169975	-548	C11orf93
cg09530438	10	0.0667132	0.559151	5.58956	1.19e-06	0.00178404	106095300	106095350	106093662	-1687	ITPRIP
cg00085256	2	0.0547448	0.865822	5.58903	1.19e-06	0.00178404	218251396	218251446	218148092	103354	Pinc
cg26154999	2	0.0925114	0.552238	5.58656	1.2e-06	0.00178715	225266296	225266346	225266710	365	FAM124B
cg00767000	16	-0.0803056	0.276022	-5.58768	1.2e-06	0.00178628	87525258	87525308	87525459	153	ZCCHC14
cg25907215	22	-0.0660164	0.349865	-5.58367	1.21e-06	0.00179288	24178131	24178181	24178932	752	AK096976
cg25018208	6	0.0636688	0.832389	5.58427	1.21e-06	0.00179288	37338607	37338657	37321747	16860	RNF8
cg23013850	2	0.0961428	0.644409	5.58183	1.22e-06	0.0017982	225266304	225266354	225266710	407	FAM124B
cg11690578	17	-0.0657986	0.45096	-5.57618	1.25e-06	0.00182723	4510777	4510827	4513743	-2916	BC043554
cg13705556	19	-0.0602699	0.57975	-5.57486	1.25e-06	0.00182949	4058711	4058761	4065486	6727	ZBTB7A
cg24541835	1	-0.060229	0.373966	-5.57302	1.26e-06	0.00183498	12651539	12651589	12656105	4566	DHRS3
cg27621997	11	-0.0895348	0.427797	-5.56801	1.28e-06	0.00185454	60608634	60608684	60609428	-794	CCDC86
cg03545635	7	0.0800564	0.726189	5.56833	1.28e-06	0.00185454	2471551	2471601	2472274	-723	CHST12
cg11084266	1	0.0826998	0.537927	5.56679	1.29e-06	0.00185622	156187769	156187819	156182778	5041	PMF1
cg17292610	10	-0.0610075	0.362168	-5.56091	1.31e-06	0.00188001	76860251	76860301	76859247	-1003	DUSP13
cg02696798	10	0.070559	0.707791	5.56102	1.31e-06	0.00188001	107301885	107301935	106937524	364411	SORCS3
cg14679780	19	-0.0879503	0.336336	-5.56023	1.32e-06	0.00188001	4059476	4059526	4065486	5962	ZBTB7A
cg17714703	19	-0.0768714	0.204404	-5.555	1.34e-06	0.00190778	4912172	4912222	4910565	1656	UHRF1
cg18700133	17	-0.104054	0.237188	-5.55217	1.35e-06	0.00191407	8013153	8013203	8021806	8605	ALOXE3
cg04882213	8	0.0685621	0.700751	5.55284	1.35e-06	0.00191407	61880392	61880442	61880306	-85	LOC100130298
cg26673396	15	-0.114591	0.306399	-5.55011	1.36e-06	0.00191537	80215042	80215092	80215112	-70	C15orf37
cg01253676	6	-0.0486463	0.12214	-5.5512	1.36e-06	0.00191431	33280212	33280262	33282163	1952	TAPBP
cg12765028	4	-0.0456861	0.284056	-5.5476	1.37e-06	0.00191968	13526610	13526660	13533040	6382	LOC285547
cg22783058	19	-0.0525464	0.448148	-5.54831	1.37e-06	0.00191968	1168986	1169036	1174281	5295	SBNO2
cg06975218	4	0.05275	0.810812	5.54645	1.38e-06	0.00192059	78941960	78942010	78978723	-36763	FRAS1
cg21514857	8	-0.104763	0.55857	-5.54558	1.38e-06	0.00192059	52721752	52721802	52722004	203	PXDNL
cg14024579	9	-0.0700609	0.229703	-5.54466	1.39e-06	0.00192059	139332795	139332845	139334255	1411	INPP5E
cg11276172	10	0.0596942	0.718953	5.54187	1.4e-06	0.00192059	106093694	106093744	106093662	-31	ITPRIP
cg22365313	4	0.104111	0.643452	5.54108	1.4e-06	0.00192059	108636270	108636320	108641418	5099	PAPSS1
cg01455456	2	0.020329	0.875304	5.5415	1.4e-06	0.00192059	200311535	200311585	200320818	9284	SATB2
cg17925026	6	-0.106174	0.55195	-5.54212	1.4e-06	0.00192059	170066024	170066074	170064949	-1074	WDR27
cg07241090	12	-0.0653439	0.32103	-5.53951	1.41e-06	0.00192401	124864594	124864644	124824749	-39844	NCOR2
cg10671830	4	0.0796111	0.627777	5.53876	1.42e-06	0.00192401	7652103	7652153	7608613	-43489	DQ572409
cg21341592	12	-0.0442822	0.41991	-5.53689	1.42e-06	0.00193045	6438930	6438980	6443421	4492	TNFRSF1A
cg18824330	19	-0.0764318	0.377627	-5.53588	1.43e-06	0.00193119	18960196	18960246	18970190	-9944	UPF1
cg17494034	1	0.0741178	0.527388	5.53092	1.45e-06	0.00194979	12513497	12513547	12469883	43614	VPS13D
cg02310386	12	0.0545273	0.452748	5.52974	1.46e-06	0.00194979	103311761	103311811	103311380	-380	PAH
cg00067768	3	-0.0958459	0.383981	-5.52746	1.47e-06	0.00194979	183886624	183886674	183882279	4395	DVL3
cg14455403	3	-0.0719701	0.559659	-5.5268	1.47e-06	0.00194979	8596723	8596773	8613467	-16695	LINC00312
cg14394264	11	-0.0718321	0.224063	-5.52683	1.47e-06	0.00194979	46121171	46121221	46142984	21764	PHF21A
cg10134939	2	0.0762512	0.650458	5.52489	1.48e-06	0.00194979	75796805	75796855	75796847	-7	FAM176A
cg27015161	2	0.0650702	0.805918	5.52491	1.48e-06	0.00194979	24816070	24816120	24807344	8726	NCOA1
cg11269166	2	0.0858668	0.569288	5.52472	1.49e-06	0.00194979	172203797	172203847	172290618	86772	METTL8
cg20156116	1	-0.088018	0.308103	-5.52457	1.49e-06	0.00194979	156699387	156699437	156698262	1175	RRNAD1
cg05656688	1	-0.0688564	0.556396	-5.5243	1.49e-06	0.00194979	25254087	25254137	25256769	2682	RUNX3
cg25095032	6	-0.0824489	0.300169	-5.52158	1.5e-06	0.00195068	31696422	31696472	31697568	1146	DDAH2
cg19845127	8	-0.0752686	0.471849	-5.52224	1.5e-06	0.00195068	1320516	1320566	1250826	-69738	LOC286083
cg18781031	5	0.0733599	0.750987	5.52267	1.5e-06	0.00195068	127598507	127598557	127493679	104828	SLC12A2
cg06024930	12	-0.107999	0.458968	-5.52071	1.51e-06	0.00195076	121890279	121890329	121882083	-8244	KDM2B
cg22504528	22	0.100475	0.605471	5.51795	1.52e-06	0.00196352	26951369	26951419	26951288	-80	MIR548J
cg17495555	3	0.0935119	0.617958	5.51604	1.53e-06	0.00196381	141042938	141042988	141043054	-66	ZBTB38
cg12294361	2	-0.0698789	0.409376	-5.51452	1.54e-06	0.00196381	67876951	67877001	67624441	252559	ETAA1
cg15708127	1	-0.0972302	0.432418	-5.51315	1.55e-06	0.00196381	224914749	224914799	224804178	110621	CNIH3
cg11118962	3	-0.0757025	0.2076	-5.51249	1.55e-06	0.00196381	171685410	171685460	171757417	-71957	FNDC3B
cg18744482	6	-0.0484098	0.642881	-5.512	1.55e-06	0.00196381	31920060	31920110	31924716	4607	MIR1236
cg12125241	15	0.0671591	0.756559	5.5115	1.55e-06	0.00196381	85575190	85575240	85605727	-30487	PDE8A
cg17749033	17	-0.0344236	0.395226	-5.51166	1.55e-06	0.00196381	80197412	80197462	80193649	3763	SLC16A3
cg25717464	2	0.0995373	0.590566	5.51013	1.56e-06	0.00196381	225265913	225265963	225266710	748	FAM124B
cg09719269	12	-0.0796569	0.400619	-5.5095	1.56e-06	0.00196381	125033753	125033803	125052009	18207	NCOR2
cg12735852	20	0.0580315	0.845601	5.51095	1.56e-06	0.00196381	45313808	45313858	45313123	-684	SLC13A3
cg07235774	6	-0.0673755	0.528543	-5.50707	1.58e-06	0.00197456	43110857	43110907	43100158	10749	PTK7
cg24566595	5	0.0662929	0.770113	5.50022	1.62e-06	0.00201564	137365526	137365576	137368481	-2905	AK310493
cg02722637	12	0.0920905	0.770764	5.49518	1.64e-06	0.00204429	4922020	4922070	4919207	2863	KCNA6
cg15763670	10	-0.0844623	0.31332	-5.49331	1.65e-06	0.00204429	73473185	73473235	73472360	875	CDH23
cg21034324	20	-0.0569352	0.35795	-5.49417	1.65e-06	0.00204429	61293981	61294031	61297972	3943	LOC100127888
cg00163199	17	-0.0424185	0.114996	-5.492	1.66e-06	0.00204429	18089433	18089483	18088066	-1416	BC038464
cg06182018	5	0.0915763	0.691451	5.49203	1.66e-06	0.00204429	38554778	38554828	38556747	1970	LIFR
cg18451484	12	0.0834844	0.765842	5.49047	1.67e-06	0.00204462	112760326	112760376	112711598	-48727	C12orf51
cg14662009	12	0.0479584	0.543448	5.49033	1.67e-06	0.00204462	50300243	50300293	50297759	-2483	FAIM2
cg04615850	19	-0.0508314	0.432899	-5.48628	1.69e-06	0.00205816	5048814	5048864	5070628	-21814	KDM4B
cg10464467	21	-0.063723	0.204812	-5.48518	1.7e-06	0.00205816	39448463	39448513	39493453	44991	DSCR4
cg09043941	10	0.0955764	0.79267	5.48538	1.7e-06	0.00205816	6297699	6297749	6319649	-21901	LOC399715
cg23342691	20	-0.0443669	0.371033	-5.48544	1.7e-06	0.00205816	62165721	62165771	62164725	-995	PTK6
cg18406556	19	-0.0480642	0.441525	-5.48427	1.71e-06	0.00205891	10687853	10687903	10679654	-8248	CDKN2D
cg06347896	20	0.0395968	0.805941	5.48157	1.72e-06	0.00207238	58645899	58645949	58630979	14970	C20orf197
cg18467189	19	0.0843576	0.530005	5.47974	1.73e-06	0.00207413	15575612	15575662	15575381	-230	RASAL3
cg19819912	1	0.0574687	0.580507	5.47992	1.73e-06	0.00207413	3620965	3621015	3614609	6406	TP73
cg00814909	4	-0.0808593	0.526068	-5.47747	1.75e-06	0.00208248	1225598	1225648	1235710	10112	CTBP1
cg06162589	12	0.0671961	0.599689	5.47698	1.75e-06	0.00208248	101550417	101550467	101604015	53549	SLC5A8
cg14106719	9	0.0936031	0.701465	5.47569	1.76e-06	0.00208608	80524321	80524371	80437914	-86456	GNAQ
cg09845996	6	-0.0510136	0.476936	-5.46758	1.81e-06	0.00213154	32094855	32094905	32095534	630	ATF6B
cg15718287	13	0.0824396	0.683796	5.46725	1.81e-06	0.00213154	36702608	36702658	36705513	2856	DCLK1
cg07135660	5	-0.112192	0.293456	-5.46633	1.81e-06	0.00213154	133343842	133343892	133340823	-3019	VDAC1
cg24987622	11	0.0457429	0.594047	5.46464	1.82e-06	0.00213154	72288270	72288320	72281703	6567	AL832797
cg06218344	8	0.0754115	0.610898	5.46413	1.83e-06	0.00213154	142394697	142394747	142402120	-7373	AK311257
cg00005112	16	-0.0841108	0.37222	-5.46393	1.83e-06	0.00213154	69958840	69958890	69958900	-60	WWP2
cg06489606	17	-0.0699341	0.399137	-5.46235	1.84e-06	0.00213154	80251696	80251746	80250689	-1007	BC033560
cg19884658	1	-0.0766717	0.254106	-5.46136	1.84e-06	0.00213154	6664268	6664318	6662928	-1339	KLHL21
cg24523250	1	0.0865277	0.755214	5.46205	1.84e-06	0.00213154	241230082	241230132	241295571	-65439	MIR3123
cg06511330	1	-0.0877099	0.387249	-5.4611	1.85e-06	0.00213154	234635574	234635624	234614848	-20725	TARBP1
cg02635726	3	0.0706136	0.507557	5.46086	1.85e-06	0.00213154	195907058	195907108	195929219	-22161	Y_RNA
cg21011913	17	-0.115867	0.475521	-5.45878	1.86e-06	0.00213466	7392218	7392268	7387697	4521	POLR2A
cg10133825	15	0.063642	0.800246	5.45953	1.86e-06	0.00213466	60919874	60919924	60919728	-195	RORA
cg01780943	1	0.0478248	0.465251	5.45815	1.86e-06	0.00213466	211499648	211499698	211499956	-308	TRAF5
cg23476401	11	0.0568933	0.567816	5.4573	1.87e-06	0.00213539	2020296	2020346	2019064	-1231	H19
cg20305489	17	-0.105876	0.394478	-5.45211	1.9e-06	0.00216048	75316480	75316530	75315596	884	SEPT9
cg04834204	2	-0.0898098	0.343708	-5.45309	1.9e-06	0.00216048	69423553	69423603	69330813	92740	MIR3126
cg07610777	13	0.0822139	0.711203	5.45162	1.91e-06	0.00216048	20805380	20805430	20805371	-8	GJB6
cg15888097	6	0.0757432	0.625526	5.45006	1.92e-06	0.00216642	87646412	87646462	87647023	-561	HTR1E
cg09395195	17	0.0853877	0.723669	5.44735	1.93e-06	0.0021697	29645782	29645832	29646030	249	EVI2A
cg00485201	10	0.0446812	0.84078	5.44807	1.93e-06	0.0021697	133917275	133917325	133918312	-1037	JAKMIP3
cg07033253	7	0.0314749	0.873236	5.44732	1.93e-06	0.0021697	75908644	75908694	75911931	-3237	SRRM3
cg01659038	2	0.0781386	0.764935	5.4459	1.94e-06	0.0021697	23371664	23371714	23541010	169297	Mir_548
cg02780210	17	0.051026	0.43134	5.44628	1.94e-06	0.0021697	37732690	37732740	37762851	30162	NEUROD2
cg01381829	22	-0.0984079	0.211127	-5.44491	1.95e-06	0.00217163	40573004	40573054	40573928	-874	TNRC6B
cg05695995	6	-0.0592558	0.297117	-5.44326	1.96e-06	0.00217599	7468799	7468849	7528895	-60047	SNORD112
cg01652514	13	-0.0691829	0.399716	-5.44212	1.97e-06	0.00217599	114831142	114831192	114843437	12296	RASA3
cg23705113	11	0.0787899	0.56209	5.44272	1.97e-06	0.00217599	77774817	77774867	77774906	-39	THRSP
cg08411235	11	0.098068	0.472188	5.43948	1.99e-06	0.00217632	35297026	35297076	35211381	85645	CD44
cg01804429	4	-0.0498188	0.285306	-5.43837	1.99e-06	0.00217632	69216027	69216077	69215823	-253	YTHDC1
cg14683143	7	0.0659731	0.805847	5.43711	2e-06	0.00217632	115810844	115810894	115799949	-10944	TFEC
cg09265392	16	-0.037222	0.127495	-5.43715	2e-06	0.00217632	49910167	49910217	49860917	-49298	ZNF423
cg11943820	10	0.0564562	0.863608	5.4367	2.01e-06	0.00217632	106094061	106094111	106093662	-398	ITPRIP
cg25104233	2	-0.0913736	0.379682	-5.43668	2.01e-06	0.00217632	18158708	18158758	18112275	46433	KCNS3
cg10495572	1	0.0765764	0.648299	5.43591	2.01e-06	0.00217632	66911143	66911193	66999824	-88631	SGIP1
cg05577016	4	0.106358	0.637991	5.43515	2.02e-06	0.00217632	7945149	7945199	7941652	-3496	AFAP1
cg02973057	22	-0.0984735	0.677954	-5.43425	2.02e-06	0.00217632	31494811	31494861	31497861	-3001	AX747817
cg22032900	13	0.0368702	0.835906	5.43414	2.02e-06	0.00217632	113301732	113301782	113301357	425	C13orf35
cg05482603	10	0.081028	0.73247	5.43486	2.02e-06	0.00217632	118607668	118607718	118609022	-1304	ENO4
cg26280349	22	-0.0564625	0.432747	-5.43304	2.03e-06	0.00217833	22011436	22011486	22007592	3844	MIR130B
cg26097051	12	-0.0691721	0.4171	-5.43155	2.04e-06	0.00217833	120242041	120242091	120242281	192	CIT
cg25749254	10	0.0804953	0.585784	5.43052	2.05e-06	0.00217833	3823857	3823907	3827472	3566	KLF6
cg24112000	20	-0.125264	0.411367	-5.43038	2.05e-06	0.00217833	60950618	60950668	60942367	-8299	LAMA5
cg21388543	7	-0.0645687	0.458139	-5.43016	2.05e-06	0.00217833	129793030	129793080	129845337	52258	TMEM209
cg27257453	16	-0.0685034	0.19353	-5.42852	2.06e-06	0.00217833	84096458	84096508	84109037	12580	MBTPS1
cg06738239	1	0.0434171	0.72127	5.42866	2.06e-06	0.00217833	2789039	2789089	2706229	-82859	TTC34
cg13685129	11	-0.135874	0.391397	-5.42823	2.07e-06	0.00217833	334474	334524	320913	-13561	IFITM3
cg26131315	4	0.0476302	0.804344	5.42443	2.09e-06	0.00219627	140787316	140787366	140715586	-71729	7SK
cg01356824	12	0.0644329	0.555519	5.42478	2.09e-06	0.00219627	111849884	111849934	111855912	-6028	SH2B3
cg27598761	10	-0.0583709	0.410957	-5.42335	2.1e-06	0.00219914	537078	537128	531103	-6024	DIP2C
cg00426668	X	0.0352229	0.34094	5.42149	2.11e-06	0.00219998	110514231	110514281	110513773	-457	CAPN6
cg19404723	8	0.0520241	0.816123	5.42189	2.11e-06	0.00219998	1449313	1449363	1449568	-255	DLGAP2
cg22887880	22	-0.0604118	0.475319	-5.42117	2.12e-06	0.00219998	24577174	24577224	24577443	-220	SUSD2
cg22407504	11	-0.0735639	0.515697	-5.41873	2.13e-06	0.00220023	1243090	1243140	1244294	-1204	MUC5B
cg05875308	3	0.0764185	0.788714	5.41791	2.14e-06	0.00220023	156854187	156854237	156840790	-13396	LOC339894
cg22691256	7	0.0817974	0.590783	5.41731	2.14e-06	0.00220023	70937777	70937827	70772755	-165071	MIR3914-1
cg08361180	10	0.0822718	0.815765	5.41651	2.15e-06	0.00220023	103432427	103432477	103454742	22316	FBXW4
cg19314777	1	-0.0822989	0.298912	-5.41508	2.16e-06	0.00220023	235477272	235477322	235490801	13480	ARID4B
cg01330316	6	-0.0696452	0.420435	-5.415	2.16e-06	0.00220023	45914282	45914332	45905333	-8948	CLIC5
cg13492227	17	-0.0625562	0.387406	-5.41574	2.16e-06	0.00220023	7341436	7341486	7341591	-155	FGF11
cg08040035	1	0.0697832	0.7577	5.41509	2.16e-06	0.00220023	46765614	46765664	46769037	3374	LRRC41
cg02398482	6	0.0513185	0.637778	5.41509	2.16e-06	0.00220023	150266123	150266173	150263135	3038	ULBP2
cg06880930	16	0.0960584	0.825968	5.41424	2.17e-06	0.00220089	57147251	57147301	57144462	2838	CPNE2
cg14942952	22	0.0719984	0.645127	5.41245	2.18e-06	0.00220928	44576218	44576268	44576769	-501	PARVG
cg12034869	15	0.0863857	0.496646	5.41063	2.19e-06	0.00221738	92555193	92555243	92397564	157679	SLCO3A1
cg01781446	17	-0.0569241	0.246786	-5.41004	2.2e-06	0.00221738	7383488	7383538	7382943	-544	ZBTB4
cg05512099	19	0.0807937	0.660538	5.40558	2.23e-06	0.00224624	30155816	30155866	30156326	-460	PLEKHF1
cg13216240	8	0.0676211	0.579692	5.40389	2.24e-06	0.00225182	135352738	135352788	135577913	225126	ZFAT
cg20090162	2	-0.0643706	0.200709	-5.40352	2.25e-06	0.00225182	47261899	47261949	47221369	40531	TTC7A
cg00225902	3	-0.123354	0.244315	-5.40191	2.26e-06	0.0022567	66444121	66444171	66454833	10712	LRIG1
cg04695882	16	0.0848894	0.472907	5.40156	2.26e-06	0.0022567	20756332	20756382	20753198	-3133	THUMPD1
cg01292856	11	0.0895462	0.679585	5.40076	2.27e-06	0.00225774	65242576	65242626	65265232	-22656	MALAT1
cg11298343	19	-0.054516	0.283491	-5.39712	2.3e-06	0.0022808	41306100	41306150	41305449	701	EGLN2
cg03191919	3	-0.0984514	0.312598	-5.39595	2.31e-06	0.00228478	196133990	196134040	196158234	-24194	AX747828
cg01424562	14	-0.0754431	0.108186	-5.3951	2.31e-06	0.00228634	69256627	69256677	69260630	3954	ZFP36L1
cg03605420	5	0.0637516	0.399079	5.39415	2.32e-06	0.0022886	74162759	74162809	74162614	-194	FAM169A
cg17280514	2	0.0619603	0.584862	5.39201	2.34e-06	0.00229779	242755252	242755302	242752029	3273	NEU4
cg11701868	19	-0.053409	0.139813	-5.39019	2.35e-06	0.00229779	4911956	4912006	4910565	1441	UHRF1
cg10692528	12	0.0783292	0.760891	5.389	2.36e-06	0.00229779	6605021	6605071	6603297	1774	NCAPD2
cg07068980	15	0.0699901	0.533094	5.38759	2.37e-06	0.00229779	93924162	93924212	93955979	31818	DQ593531
cg24952158	18	0.0458324	0.759536	5.38796	2.37e-06	0.00229779	34338496	34338546	34310608	27888	FHOD3
cg26976707	11	-0.0863291	0.47773	-5.38839	2.37e-06	0.00229779	334511	334561	320913	-13647	IFITM3
cg10118435	20	0.0590822	0.521259	5.38814	2.37e-06	0.00229779	390501	390551	388708	1843	RBCK1
cg15498306	4	0.0966609	0.54149	5.38715	2.38e-06	0.00229779	164534641	164534691	164534775	135	MARCH1
cg02713832	11	-0.0742689	0.285897	-5.38718	2.38e-06	0.00229779	60772559	60772609	60763507	9052	TRNA_Pseudo
cg10200451	8	0.066216	0.795585	5.38506	2.39e-06	0.00230278	130353232	130353282	130365227	11946	CCDC26
cg01080552	X	0.0506798	0.647599	5.38472	2.4e-06	0.00230278	2986093	2986143	2984839	1254	ARSF
cg02094273	11	-0.0797777	0.214527	-5.38435	2.4e-06	0.00230278	86635968	86636018	86666439	30422	FZD4
cg02331673	1	-0.048086	0.575727	-5.38396	2.4e-06	0.00230278	1102389	1102439	1102483	-94	MIR200B
cg00585076	6	0.101683	0.769492	5.37883	2.44e-06	0.00233826	168376325	168376375	168377618	1294	HGC6.3
cg19670290	15	0.0655915	0.408051	5.37796	2.45e-06	0.00234015	91477160	91477210	91478173	-963	UNC45A
cg14758065	17	0.0803009	0.78198	5.37428	2.48e-06	0.00236453	81028496	81028546	81037566	-9070	METRNL
cg23625378	6	0.0840659	0.786421	5.37245	2.5e-06	0.00237327	89928510	89928560	89927495	-1014	GABRR1
cg20998791	6	-0.055451	0.22722	-5.37194	2.5e-06	0.00237327	33280228	33280278	33282163	1936	TAPBP
cg25367249	12	-0.116176	0.341391	-5.37128	2.51e-06	0.0023735	96127072	96127122	96184535	57464	NTN4
cg19129668	3	0.0322253	0.805814	5.37015	2.52e-06	0.00237755	150065681	150065731	150126787	-61056	TSC22D2
cg26452771	11	-0.118675	0.306161	-5.36817	2.53e-06	0.00238612	78955569	78955619	78980717	25099	ODZ4
cg23048494	1	-0.0797726	0.390231	-5.36743	2.54e-06	0.00238612	153517334	153517384	153518229	-845	AK307246
cg05798429	6	0.0564322	0.503571	5.36699	2.54e-06	0.00238612	31743928	31743978	31745107	1180	VWA7
cg06896529	16	-0.0731608	0.50403	-5.36598	2.55e-06	0.00238612	81678918	81678968	81678962	6	CMIP
cg01065905	1	-0.0945156	0.433371	-5.36635	2.55e-06	0.00238612	101416498	101416548	101361631	54917	SLC30A7
cg04012913	15	0.0784021	0.801811	5.3649	2.56e-06	0.0023899	52974112	52974162	52970952	-3159	FAM214A
cg02375208	5	-0.0599144	0.30758	-5.36363	2.57e-06	0.00239517	77804381	77804431	77753617	50764	SCAMP1
cg01094114	6	0.0882225	0.527246	5.36007	2.6e-06	0.00241383	106652991	106653041	106546736	106255	PRDM1
cg07698804	17	0.13227	0.671145	5.36079	2.6e-06	0.00241335	80829260	80829310	80853700	-24391	TBCD
cg14111332	19	-0.047731	0.132838	-5.35945	2.61e-06	0.00241383	1503160	1503210	1511134	7925	ADAMTSL5
cg08224888	19	-0.0622879	0.237023	-5.3579	2.62e-06	0.00241383	3969472	3969522	3969826	305	DAPK3
cg18795232	12	-0.0622831	0.385064	-5.35787	2.62e-06	0.00241383	121890162	121890212	121882083	-8079	KDM2B
cg23485436	19	-0.0495258	0.393866	-5.35767	2.63e-06	0.00241383	5048644	5048694	5070628	-21983	KDM4B
cg07482916	17	-0.057882	0.608338	-5.35581	2.64e-06	0.00242157	7757646	7757696	7758383	-737	TMEM88
cg22357679	4	0.0673591	0.480733	5.35551	2.65e-06	0.00242157	7486722	7486772	7461754	25018	MIR4274
cg02852025	7	0.0680604	0.758804	5.35413	2.66e-06	0.00242799	50348174	50348224	50348316	-142	IKZF1
cg11289878	4	0.0329142	0.878474	5.35198	2.68e-06	0.00243232	111121632	111121682	111119819	-1862	ELOVL6
cg07919128	17	-0.081994	0.434096	-5.35087	2.69e-06	0.00243232	18022024	18022074	18021895	130	MYO15A
cg02743674	11	0.064493	0.646765	5.35053	2.69e-06	0.00243232	2433418	2433468	2423863	9605	TSSC4
cg09924848	10	-0.0665488	0.410959	-5.34927	2.7e-06	0.00243232	126308436	126308486	126293769	14717	LHPP
cg13258599	7	0.0568932	0.614742	5.34918	2.7e-06	0.00243232	151089761	151089811	151106321	-16560	LOC100131176
cg02609724	5	0.0391514	0.841379	5.34844	2.71e-06	0.00243232	139506397	139506447	139505520	927	IGIP
cg14037463	6	0.0495771	0.762535	5.3488	2.71e-06	0.00243232	32041628	32041678	32014383	-27294	TNXB
cg15064086	6	0.0910899	0.626528	5.34685	2.72e-06	0.00243232	1075978	1076028	1080163	-4185	AX747250
cg25422797	17	0.0738412	0.630189	5.3473	2.72e-06	0.00243232	73505996	73506046	73505957	-88	CASKIN2
cg00941576	6	-0.0588092	0.355704	-5.34732	2.72e-06	0.00243232	31696482	31696532	31697568	1087	DDAH2
cg12444411	7	-0.0891971	0.230134	-5.34642	2.73e-06	0.00243232	2802553	2802603	2854892	52339	GNA12
cg03784113	13	0.0661162	0.634697	5.34666	2.73e-06	0.00243232	112602492	112602542	112721912	-119420	SOX1
cg06220618	11	-0.0935463	0.385185	-5.34361	2.75e-06	0.00244052	36334486	36334536	36317724	16812	PRR5L
cg25060339	14	0.0641855	0.708082	5.34265	2.76e-06	0.00244052	104586543	104586593	104583839	-2753	MIR3545
cg16889054	12	0.0987407	0.699059	5.34289	2.76e-06	0.00244052	125987686	125987736	126107041	-119305	TMEM132B
cg16325482	17	-0.0638841	0.21117	-5.34212	2.77e-06	0.00244052	76989499	76989549	76993956	4458	DQ595190
cg13407335	17	-0.104188	0.468642	-5.34192	2.77e-06	0.00244052	7832803	7832853	7832752	-99	KCNAB3
cg06398114	7	-0.0491598	0.192289	-5.3419	2.77e-06	0.00244052	2674131	2674181	2671602	2579	TTYH3
cg04935278	10	0.0627026	0.487909	5.34054	2.78e-06	0.00244701	106093830	106093880	106093662	-167	ITPRIP
cg05030450	5	0.0887832	0.75125	5.33926	2.8e-06	0.00245275	167480853	167480903	167460209	-20643	SNORA40
cg08530879	12	-0.108402	0.335545	-5.33782	2.81e-06	0.00245571	51071693	51071743	51079615	-7872	DIP2B
cg04722391	7	0.0866208	0.534534	5.33775	2.81e-06	0.00245571	137032114	137032164	137028545	-3568	PTN
cg01686177	7	-0.0442857	0.522026	-5.33694	2.82e-06	0.00245758	21452797	21452847	21467688	-14891	SP4
cg25557175	11	0.0530199	0.351048	5.33558	2.83e-06	0.00245957	32193776	32193826	32118079	75697	RCN1
cg10007927	6	-0.044072	0.33746	-5.33513	2.84e-06	0.00245957	32095148	32095198	32095534	387	ATF6B
cg09854615	11	-0.0827235	0.419984	-5.3337	2.85e-06	0.00245957	69259787	69259837	69240457	19331	AK094674
cg21656937	12	0.0812475	0.576877	5.33357	2.85e-06	0.00245957	54086662	54086712	54070511	-16150	ATP5G2
cg09860353	2	-0.100016	0.333902	-5.33393	2.85e-06	0.00245957	118419292	118419342	118572254	-152912	DDX18
cg23550060	12	-0.0543157	0.317465	-5.33308	2.86e-06	0.00245957	57484316	57484366	57482676	1640	NAB2
cg24320165	12	-0.089405	0.306906	-5.33268	2.86e-06	0.00245957	112559772	112559822	112563348	-3526	TRAFD1
cg22092397	5	0.0574287	0.755901	5.33183	2.87e-06	0.00246194	1946162	1946212	1882879	-63332	IRX4
cg13903070	1	-0.0709894	0.209476	-5.32967	2.89e-06	0.00246575	61456477	61456527	61436447	-20079	BC030753
cg06645674	11	0.0591726	0.776068	5.32982	2.89e-06	0.00246575	124750354	124750404	124747283	3072	ROBO3
cg23403099	17	0.0693134	0.641688	5.3299	2.89e-06	0.00246575	32942204	32942254	32907767	34487	TMEM132E
cg15995125	1	-0.0524257	0.389091	-5.32781	2.91e-06	0.00247661	17746596	17746646	17765058	18462	RCC2
cg14684937	2	-0.122019	0.406012	-5.32254	2.96e-06	0.0025165	242308655	242308705	242295663	12992	FARP2
cg14143326	9	0.0785225	0.657521	5.3213	2.97e-06	0.00251985	139553161	139553211	139553307	-97	EGFL7
cg01045132	19	-0.0525507	0.136873	-5.32045	2.98e-06	0.00251985	11649571	11649621	11649578	-7	CNN1
cg06895953	1	0.0946194	0.685398	5.31947	2.99e-06	0.00251985	39687257	39687307	39670422	16885	MACF1
cg12300018	8	0.0694822	0.703395	5.31987	2.99e-06	0.00251985	63903574	63903624	63890419	13155	UG0898H09
cg18935516	18	-0.0732906	0.340051	-5.31899	3e-06	0.00251985	77245872	77245922	77287118	-41196	NFATC1
cg20374887	2	-0.131	0.536878	-5.31878	3e-06	0.00251985	85426723	85426773	85360582	66141	TCF7L1
cg01130273	22	-0.0974809	0.428144	-5.31767	3.01e-06	0.00252454	20776814	20776864	20792145	15282	SCARF2
cg10621597	4	-0.0599976	0.216838	-5.31614	3.02e-06	0.00252813	140481801	140481851	140477576	-4224	SETD7
cg16555909	1	-0.0703575	0.324756	-5.31638	3.02e-06	0.00252813	23721285	23721335	23720525	-759	TCEA3
cg24338091	19	-0.0798024	0.195362	-5.31477	3.04e-06	0.00253193	46270195	46270245	46272496	2253	SIX5
cg11105610	17	-0.0578066	0.452714	-5.31347	3.05e-06	0.00253193	76976302	76976352	76976060	-291	LGALS3BP
cg11813441	5	-0.0524676	0.339102	-5.31392	3.05e-06	0.00253193	176543790	176543840	176560079	-16289	NSD1
cg17288288	13	-0.0595436	0.300089	-5.31308	3.06e-06	0.00253193	51418042	51418092	51417884	-207	DLEU7
cg09159285	1	-0.0711381	0.103591	-5.31273	3.06e-06	0.00253193	6664133	6664183	6662928	-1205	KLHL21
cg26540004	5	-0.112162	0.246107	-5.31239	3.06e-06	0.00253193	54932643	54932693	54988553	55861	SLC38A9
cg12668403	5	-0.0782446	0.377711	-5.31164	3.07e-06	0.00253288	173072244	173072294	173043665	-28628	BOD1
cg10296205	6	-0.105441	0.296104	-5.31118	3.08e-06	0.00253288	159083982	159084032	159083781	251	SYTL3
cg10785394	1	0.0515336	0.470158	5.30985	3.09e-06	0.00253962	178992956	178993006	178995073	-2067	FAM20B
cg19053223	7	0.0683331	0.632482	5.30884	3.1e-06	0.0025398	105359020	105359070	105319608	-39461	ATXN7L1
cg23675809	12	0.0270526	0.842295	5.3087	3.1e-06	0.0025398	42678439	42678489	42719931	41493	ZCRB1
cg15521097	X	0.0340266	0.507391	5.3082	3.11e-06	0.0025398	54824509	54824559	54824672	114	ITIH6
cg07224931	12	-0.0499463	0.242043	-5.30684	3.12e-06	0.00254681	121130567	121130617	121124948	5619	MLEC
cg13072943	6	0.0844689	0.655036	5.3063	3.13e-06	0.00254683	167011311	167011361	167040725	29415	RPS6KA2
cg24159436	3	0.0735635	0.85001	5.30476	3.14e-06	0.00254853	16974680	16974730	16974687	-6	MIR3714
cg22622440	17	-0.0373448	0.159622	-5.30417	3.15e-06	0.00254853	18088359	18088409	18088066	-292	BC038464
cg04930596	12	-0.0800154	0.354816	-5.30438	3.15e-06	0.00254853	124864528	124864578	124824749	-39778	NCOR2
cg04948014	12	-0.0595789	0.306323	-5.30289	3.16e-06	0.00254853	120241444	120241494	120242281	788	CIT
cg01643712	11	-0.0939834	0.403537	-5.30266	3.17e-06	0.00254853	112112572	112112622	112120005	7434	AY364433
cg25735572	11	0.043345	0.552602	5.30216	3.17e-06	0.00254853	1159314	1159364	1151579	7736	MUC5B
cg24806066	1	-0.0840792	0.314908	-5.30103	3.18e-06	0.00254853	184632989	184633039	184724040	91002	EDEM3
cg20540306	5	0.0803419	0.682071	5.29952	3.2e-06	0.00254853	153787119	153787169	153825381	38213	FLJ38109
cg21584759	19	-0.0698716	0.503326	-5.29826	3.21e-06	0.00254853	3456327	3456377	3480539	24212	C19orf77
cg14829090	4	0.0605835	0.765892	5.29849	3.21e-06	0.00254853	174433954	174434004	174450529	16526	HAND2
cg01574390	16	-0.0567501	0.283004	-5.29888	3.21e-06	0.00254853	21623651	21623701	21610855	12796	METTL9
cg10762199	14	0.0635015	0.700104	5.29853	3.21e-06	0.00254853	61934948	61934998	61943884	-8936	PRKCH
cg21170682	11	-0.0728056	0.485948	-5.29787	3.22e-06	0.00254853	122205332	122205382	122238466	33085	MIR100HG
cg23486561	15	0.0922591	0.721702	5.2979	3.22e-06	0.00254853	63116022	63116072	63116155	-133	MIR190A
cg19627549	13	-0.0670388	0.400816	-5.29659	3.23e-06	0.00254853	40762469	40762519	40794638	32170	FLJ42392
cg11017804	14	0.058321	0.667822	5.29725	3.23e-06	0.00254853	87717951	87718001	87372121	345830	LOC283585
cg11009736	2	0.0675721	0.487218	5.29692	3.23e-06	0.00254853	119699632	119699682	119699744	-62	MARCO
cg13783238	3	0.127632	0.665731	5.29652	3.23e-06	0.00254853	160121821	160121871	160122375	-554	MIR15B
cg16674264	1	-0.0778448	0.329699	-5.29562	3.24e-06	0.0025518	15414971	15415021	15427703	-12732	KAZN
cg13879411	7	-0.144382	0.402864	-5.29362	3.27e-06	0.00255458	7474186	7474236	7477092	2857	COL28A1
cg02531924	5	-0.0614402	0.282386	-5.29214	3.28e-06	0.00255458	1522766	1522816	1524075	1260	LPCAT1
cg07128846	3	0.0376902	0.844153	5.29211	3.28e-06	0.00255458	116476035	116476085	116428634	47451	LSAMP-AS3
cg02856688	19	-0.0585387	0.329583	-5.29269	3.28e-06	0.00255458	2266542	2266592	2269519	-2977	SPPL2B
cg14920286	6	-0.113673	0.410893	-5.29197	3.28e-06	0.00255458	48732295	48732345	49312520	580226	U7
cg09419444	16	-0.0993764	0.286281	-5.29253	3.28e-06	0.00255458	69958743	69958793	69958900	-108	WWP2
cg13976731	9	0.0309964	0.879458	5.29166	3.29e-06	0.00255458	94666754	94666804	94711161	44408	ROR2
cg13618741	9	-0.069991	0.367208	-5.29024	3.3e-06	0.00255997	137535209	137535259	137533651	1559	COL5A1
cg19399165	2	-0.0791362	0.380971	-5.28976	3.31e-06	0.00255997	27301251	27301301	27301434	-182	EMILIN1
cg26810767	16	0.0454854	0.786067	5.28949	3.31e-06	0.00255997	79303791	79303841	79634621	330781	MAF
cg14756878	2	0.0726489	0.614361	5.28828	3.32e-06	0.00256604	12568686	12568736	12856997	-288261	TRIB2
cg10666081	2	0.0411933	0.807203	5.28675	3.34e-06	0.00257312	105984952	105985002	105984927	-74	FHL2
cg01214384	5	0.0677329	0.713409	5.28644	3.35e-06	0.00257312	120179560	120179610	119952831	226779	PRR16
cg21147310	1	0.0917897	0.457951	5.2853	3.36e-06	0.00257863	85514708	85514758	85514222	-485	MCOLN3
cg16906456	8	0.0713563	0.638962	5.28434	3.37e-06	0.00258257	17394908	17394958	17396285	-1327	SLC7A2
cg04760448	21	-0.0657043	0.306024	-5.28324	3.38e-06	0.00258585	46890799	46890849	46875423	15426	COL18A1
cg21201657	19	-0.0321081	0.108636	-5.28295	3.39e-06	0.00258585	5624574	5624624	5623045	1529	SAFB
cg00291366	1	-0.0382694	0.248311	-5.27983	3.42e-06	0.00260409	12616500	12616550	12656105	39556	DHRS3
cg09490880	4	-0.0996305	0.324983	-5.27902	3.43e-06	0.00260409	24914969	24915019	24914599	-370	CCDC149
cg17535314	10	0.077014	0.681345	5.27934	3.43e-06	0.00260409	48435475	48435525	48439137	3663	GDF10
cg08891605	22	-0.0665777	0.365156	-5.27835	3.44e-06	0.00260409	25027515	25027565	25028881	-1366	BCRP3
cg07922606	6	-0.0700262	0.405047	-5.27852	3.44e-06	0.00260409	26225339	26225389	26225382	7	HIST1H3E
cg18554866	11	0.0311496	0.84473	5.27751	3.45e-06	0.00260706	36652206	36652256	36619828	-32377	RAG2
cg12235062	4	0.0479617	0.499538	5.27576	3.47e-06	0.00261811	4386856	4386906	4387583	-677	D4S234E
cg11957481	19	-0.126848	0.437841	-5.27358	3.49e-06	0.00262419	40325100	40325150	40324840	-259	DYRK1B
cg05245094	16	0.0610629	0.754107	5.27377	3.49e-06	0.00262419	85669572	85669622	85646923	22649	KIAA0182
cg25960769	6	0.0712628	0.706486	5.27408	3.49e-06	0.00262419	41169811	41169861	41168924	-886	TREML2
cg05865548	14	0.0570202	0.751203	5.27241	3.51e-06	0.00263009	101498206	101498256	101498323	-117	MIR543
cg02554274	11	0.0458262	0.484417	5.27171	3.52e-06	0.00263195	788180	788230	788575	396	CEND1
cg01078824	7	-0.0466551	0.299825	-5.27112	3.52e-06	0.00263274	27219998	27220048	27219879	-167	HOXA10-HOXA9
cg17463527	20	0.0715238	0.682316	5.27048	3.53e-06	0.00263407	42187787	42187837	42187634	203	SGK2
cg26726652	13	-0.0686021	0.302829	-5.26912	3.55e-06	0.00264174	112282473	112282523	111973014	309509	C13orf16
cg00852964	6	0.123411	0.504365	5.26773	3.56e-06	0.00264979	133035150	133035200	133035193	44	VNN1
cg14356919	21	-0.0608044	0.26812	-5.26637	3.58e-06	0.00265318	46890947	46890997	46875423	15574	COL18A1
cg03895094	6	0.0455234	0.826779	5.26654	3.58e-06	0.00265318	32803853	32803903	32806040	2138	TAP2
cg25714956	7	-0.0759658	0.264874	-5.26513	3.6e-06	0.00265702	70096214	70096264	70231247	-134983	AUTS2
cg12597472	11	-0.0855389	0.360299	-5.26378	3.61e-06	0.00265702	69339188	69339238	69240457	98731	AK094674
cg04757243	3	0.0532596	0.863206	5.26383	3.61e-06	0.00265702	133648823	133648873	133648655	-167	C3orf36
cg00774005	7	0.0688653	0.371657	5.26308	3.62e-06	0.00265702	96633726	96633776	96633609	-116	DLX6-AS1
cg02984092	15	0.0946321	0.692544	5.263	3.62e-06	0.00265702	89178824	89178874	89178903	-29	ISG20
cg26540647	16	-0.0666191	0.451	-5.26315	3.62e-06	0.00265702	27791199	27791249	27788186	3062	KIAA0556
cg12655112	15	0.054791	0.873441	5.2616	3.64e-06	0.00266083	42261105	42261155	42264754	3601	EHD4
cg16148956	8	0.0551937	0.587897	5.26198	3.64e-06	0.00266083	54140721	54140771	54163644	22874	OPRK1
cg22304262	19	-0.064266	0.422167	-5.26078	3.65e-06	0.00266387	47287778	47287828	47288133	356	SLC1A5
cg19399285	10	-0.0761993	0.311943	-5.25931	3.67e-06	0.00266832	75666847	75666897	75670861	-4014	PLAU
cg21824343	17	-0.0603202	0.526624	-5.25941	3.67e-06	0.00266832	1633713	1633763	1633673	41	WDR81
cg09029193	4	-0.0550316	0.420017	-5.25717	3.69e-06	0.00267903	1225457	1225507	1235710	10204	CTBP1
cg17752270	5	0.048351	0.293255	5.25773	3.69e-06	0.00267831	169706238	169706288	169695485	-10752	LCP2
cg02037013	18	-0.0657605	0.343758	-5.25586	3.71e-06	0.00268554	58039480	58039530	58040000	471	MC4R
cg18851100	22	-0.052971	0.268486	-5.25501	3.72e-06	0.00268554	51158550	51158600	51176566	18017	BC050343
cg07115206	16	-0.0817942	0.201153	-5.25515	3.72e-06	0.00268554	6425686	6425736	6533473	-107787	RBFOX1
cg25282354	4	-0.0911942	0.266077	-5.25306	3.75e-06	0.00269896	177314795	177314845	177241089	73756	SPCS3
cg13292082	2	0.0176956	0.890127	5.2518	3.76e-06	0.0027017	164414764	164414814	164592512	177749	FIGN
cg22109795	1	-0.0871329	0.285689	-5.25186	3.76e-06	0.0027017	210468650	210468700	210501595	-32945	HHAT
cg04111435	11	-0.0682565	0.169983	-5.24855	3.8e-06	0.00272544	63448455	63448505	63448921	-466	RTN3
cg01839898	4	0.0638518	0.669997	5.24826	3.81e-06	0.00272544	6465329	6465379	6474172	8844	PPP2R2C
cg13944632	9	-0.0633947	0.333993	-5.24563	3.84e-06	0.00274545	136842323	136842373	136857445	15123	VAV2
cg12114584	4	0.082854	0.59708	5.24468	3.85e-06	0.00274987	54518694	54518744	54518681	-62	LNX1
cg09141205	17	0.0439614	0.783026	5.2436	3.87e-06	0.00275554	39519829	39519879	39526046	6218	KRT33B
cg24454374	3	0.0854953	0.768053	5.24295	3.88e-06	0.00275712	187896227	187896277	187896330	-53	FLJ42393
cg05854892	15	0.055966	0.616703	5.24111	3.9e-06	0.00276818	100016352	100016402	100106132	-89780	MEF2A
cg08712336	5	0.107259	0.696439	5.2396	3.92e-06	0.00276818	168464351	168464401	168440268	24083	AK098705
cg24973993	12	-0.0865751	0.286297	-5.23941	3.92e-06	0.00276818	120242463	120242513	120242281	-231	CIT
cg18170348	7	0.0373871	0.81424	5.23941	3.92e-06	0.00276818	34521645	34521695	34697896	-176251	NPSR1
cg23875758	17	-0.0667964	0.398678	-5.24005	3.92e-06	0.00276818	17715470	17715520	17715369	-150	SREBP-1
cg18836745	11	0.0486875	0.513076	5.23823	3.94e-06	0.00277486	119212247	119212297	119217382	5136	C1QTNF5
cg11870455	3	0.0403375	0.826208	5.23713	3.95e-06	0.00278028	187491295	187491345	187463512	-27782	BCL6
cg14790600	6	0.0781695	0.712066	5.23672	3.96e-06	0.00278028	106634304	106634354	106546736	87568	PRDM1
cg15616915	2	-0.0533554	0.181638	-5.23342	4e-06	0.00278952	219266113	219266163	219266820	-657	CTDSP1
cg16196857	3	0.0662035	0.834259	5.23341	4e-06	0.00278952	61774419	61774469	61547242	227177	PTPRG
cg23518541	3	-0.107309	0.350169	-5.23365	4e-06	0.00278952	25472652	25472702	25469833	2819	RARB
cg09293560	7	-0.0432519	0.51448	-5.23366	4e-06	0.00278952	150068190	150068240	150068257	-17	REPIN1
cg00812236	16	-0.0665956	0.385108	-5.23355	4e-06	0.00278952	2210384	2210434	2205798	4636	TRAF7
cg26978172	6	-0.086138	0.313004	-5.23091	4.04e-06	0.00280501	31696222	31696272	31697568	1346	DDAH2
cg17865602	6	-0.0586932	0.238571	-5.22988	4.05e-06	0.00280501	144328432	144328482	144329540	1059	PLAGL1
cg18655369	19	-0.0622872	0.353963	-5.22983	4.05e-06	0.00280501	1177525	1177575	1174281	-3293	SBNO2
cg18813599	8	-0.0558375	0.383458	-5.23005	4.05e-06	0.00280501	29937422	29937472	29940648	3177	TMEM66
cg22909901	3	0.0357089	0.815254	5.22947	4.06e-06	0.00280501	182981657	182981707	182983089	-1382	B3GNT5
cg09923769	16	-0.0687143	0.371001	-5.22866	4.07e-06	0.0028083	9918238	9918288	10064651	146364	GRIN2A
cg12905767	20	0.0644653	0.708197	5.22718	4.09e-06	0.00281041	262089	262139	271078	8940	C20orf96
cg09262230	6	-0.0704271	0.365262	-5.22717	4.09e-06	0.00281041	159052936	159052986	159065803	12867	DYNLT1
cg18186081	5	-0.110033	0.296583	-5.22706	4.09e-06	0.00281041	121669039	121669089	121648518	20521	SNCAIP
cg03928874	6	0.0584292	0.348244	5.22584	4.11e-06	0.0028177	6654848	6654898	6649847	5051	LY86
cg13027458	16	0.0742009	0.6555	5.22304	4.15e-06	0.00283903	59789219	59789269	59789094	-124	LOC644649
cg16840978	8	0.104229	0.70799	5.22183	4.16e-06	0.00283903	37753505	37753555	37757014	3460	RAB11FIP1
cg15233611	12	-0.050279	0.16833	-5.22225	4.16e-06	0.00283903	122244610	122244660	122242637	2023	SETD1B
cg19370858	4	0.0937919	0.648511	5.22147	4.17e-06	0.00283903	85500716	85500766	85504056	-3340	CDS1
cg17875922	6	-0.0637433	0.404462	-5.22116	4.17e-06	0.00283903	37045822	37045872	36989317	56506	FGD2
cg07816247	1	-0.0730206	0.380635	-5.22088	4.18e-06	0.00283903	15540152	15540202	15573767	-33615	FHAD1
cg04797496	5	0.0498995	0.782148	5.22022	4.19e-06	0.00284105	141339086	141339136	141338626	-459	PCDH12
cg10583322	15	0.048444	0.780789	5.2195	4.2e-06	0.00284362	66350134	66350184	66332570	17614	MIR4311
cg00253228	8	-0.0730269	0.310747	-5.21855	4.21e-06	0.00284846	145025560	145025610	145025043	-566	PLEC
cg19531536	14	0.0492033	0.575795	5.21631	4.24e-06	0.00286576	76873334	76873384	76873885	-551	ESRRB
cg12126243	14	-0.106332	0.488714	-5.21507	4.26e-06	0.00287339	59742285	59742335	59821882	-79597	DAAM1
cg25073708	9	-0.0566709	0.294614	-5.21411	4.28e-06	0.00287842	132083488	132083538	132083294	244	C9orf106
cg14241731	13	-0.10338	0.502611	-5.21171	4.31e-06	0.00289749	28960683	28960733	28980030	19298	FLT1
cg02853553	7	-0.0788593	0.543733	-5.21113	4.32e-06	0.0028988	44258004	44258054	44269945	11892	CAMK2B
cg22005145	5	0.0772361	0.653852	5.20807	4.36e-06	0.00291975	150399093	150399143	150399998	-855	GPX3
cg22936253	10	-0.0967235	0.488526	-5.20737	4.37e-06	0.00291975	90752519	90752569	90752731	163	FAS-AS1
cg00522048	10	-0.0747393	0.411946	-5.20782	4.37e-06	0.00291975	121172381	121172431	121137483	34948	MIR4681
cg00842687	3	-0.10354	0.388433	-5.20721	4.38e-06	0.00291975	73815959	73816009	73674071	-141937	PDZRN3
cg10328171	16	0.0530278	0.46125	5.20646	4.39e-06	0.00292233	85116282	85116332	85146113	29782	FAM92B
cg18645493	1	0.0411134	0.654065	5.20606	4.39e-06	0.00292233	154167437	154167487	154166218	-1218	MIR190B
cg27291385	2	-0.0436596	0.0954868	-5.20525	4.41e-06	0.00292602	219266085	219266135	219266820	-685	CTDSP1
cg13910439	9	0.0968123	0.654407	5.20391	4.43e-06	0.00293489	2022036	2022086	2015341	6695	SMARCA2
cg03065612	16	0.0655139	0.606803	5.20304	4.44e-06	0.00293919	3627730	3627780	3627391	-338	NLRC3
cg06637330	5	0.0540759	0.424939	5.20209	4.45e-06	0.00294233	3587801	3587851	3596167	-8316	IRX1
cg18375610	6	0.0489476	0.812521	5.2014	4.46e-06	0.00294233	33147188	33147238	33145669	-1518	COL11A2
cg03275076	3	-0.14506	0.528819	-5.20153	4.46e-06	0.00294233	150985693	150985743	150996229	10537	P2RY14
cg10039267	X	0.0331706	0.401754	5.20088	4.47e-06	0.00294315	39960821	39960871	39956718	-4102	BCOR
cg02915920	9	-0.0675011	0.267899	-5.19922	4.5e-06	0.00295094	133736419	133736469	133738695	-2226	AX748265
cg18720486	3	0.0984032	0.685592	5.19927	4.5e-06	0.00295094	72870838	72870888	72897597	26760	SHQ1
cg12686055	12	-0.074679	0.224293	-5.19792	4.52e-06	0.00295956	45628262	45628312	45609875	18387	ANO6
cg00157638	1	0.061478	0.450986	5.19655	4.54e-06	0.00296893	10963882	10963932	11024327	60396	C1orf127
cg06824394	7	0.101446	0.587766	5.1954	4.55e-06	0.00297167	86846535	86846585	86849030	2496	C7orf23
cg17224401	3	-0.114386	0.397711	-5.19589	4.55e-06	0.00297115	46149946	46149996	46205095	-55099	CCR3
cg05233373	2	-0.0736484	0.175933	-5.19412	4.57e-06	0.00297898	161127212	161127262	161128398	1138	ITGB6
cg23146998	13	-0.100033	0.389541	-5.19355	4.58e-06	0.00297898	113776865	113776915	113777112	-197	F10
cg13237021	11	-0.140591	0.322732	-5.19337	4.59e-06	0.00297898	69949724	69949774	69954458	-4684	ANO1
cg11845292	11	-0.0784916	0.231454	-5.1914	4.62e-06	0.0029933	86651225	86651275	86666439	15215	FZD4
cg22282764	2	-0.124934	0.481479	-5.19109	4.62e-06	0.0029933	145942556	145942606	145780738	161868	U80770
cg11799283	1	-0.125744	0.393542	-5.18975	4.64e-06	0.00299375	91992292	91992342	91980375	11917	CDC7
cg18692507	13	0.0573212	0.812127	5.18985	4.64e-06	0.00299375	36726031	36726081	36705513	-20517	DCLK1
cg19255307	11	0.0672352	0.527127	5.18997	4.64e-06	0.00299375	69593809	69593859	69590170	-3638	FGF4
cg27022531	6	0.0525215	0.767611	5.18851	4.66e-06	0.00299987	53678789	53678839	53659533	19306	LRRC1
cg27241873	17	0.034586	0.894822	5.18786	4.67e-06	0.00299987	11515293	11515343	11501747	13596	DNAH9
cg00992090	7	-0.0493193	0.481779	-5.187	4.69e-06	0.00299987	613173	613223	641220	27999	PRKAR1B
cg19271658	6	-0.0292815	0.486475	-5.1864	4.7e-06	0.00299987	33247425	33247475	33244916	2509	B3GALT4
cg25370567	13	-0.0712386	0.604731	-5.18623	4.7e-06	0.00299987	113565136	113565186	113556508	8628	BC035340
cg08202399	16	-0.0743697	0.320872	-5.18615	4.7e-06	0.00299987	14280511	14280561	14280573	-61	MKL2
cg01859360	17	-0.088126	0.400871	-5.18627	4.7e-06	0.00299987	26990408	26990458	26989301	1157	SUPT6H
cg06442723	2	0.0439625	0.512032	5.1857	4.71e-06	0.00300008	97484615	97484665	97481990	2675	CNNM3
cg19816586	12	0.0286626	0.876066	5.18517	4.72e-06	0.00300123	79796257	79796307	79813036	-16729	MIR1252
cg01270206	20	0.089144	0.613785	5.18392	4.73e-06	0.00300349	55199443	55199493	55204357	-4864	TFAP2C
cg12847429	14	0.0626902	0.58798	5.18367	4.74e-06	0.00300349	54948849	54948899	54955743	6845	GMFB
cg09100014	16	0.0873595	0.778827	5.18382	4.74e-06	0.00300349	85937496	85937546	85936317	1179	IRF8
cg15061231	3	0.0567582	0.640922	5.18114	4.78e-06	0.003025	186353525	186353575	186353757	-182	FETUB
cg10456121	2	-0.0566399	0.390956	-5.17977	4.8e-06	0.00303468	177355231	177355281	177465779	110499	MIR1246
cg01029637	20	0.0671767	0.810968	5.17891	4.82e-06	0.00303916	4201114	4201164	4173736	27428	LOC728228
cg23092449	7	0.0639134	0.506647	5.17763	4.84e-06	0.00304375	38669789	38669839	38671166	1378	AMPH
cg03725309	1	-0.0323503	0.0989901	-5.17765	4.84e-06	0.00304375	109757585	109757635	109756514	1071	SARS
cg25392500	6	-0.0472955	0.725139	-5.17646	4.86e-06	0.00305145	32094857	32094907	32095534	628	ATF6B
cg03946297	1	0.081313	0.792303	5.17416	4.89e-06	0.00305317	71140639	71140689	71172135	-31446	BC041441
cg23948843	2	-0.0686474	0.329297	-5.17452	4.89e-06	0.00305317	164204703	164204753	164592512	387761	FIGN
cg09024606	1	-0.0562088	0.263054	-5.17445	4.89e-06	0.00305317	2324171	2324221	2323213	1008	RER1
cg23367146	19	0.0566359	0.749619	5.17388	4.9e-06	0.00305317	21773418	21773468	21776807	3390	BC033373
cg07721547	22	-0.056909	0.311917	-5.17376	4.9e-06	0.00305317	42475069	42475119	42475694	-575	C22orf32
cg21502476	3	0.0902427	0.681382	5.17397	4.9e-06	0.00305317	152939561	152939611	152880028	59533	RAP2B
cg17384647	10	0.059419	0.663054	5.17302	4.91e-06	0.00305317	88717434	88717484	88717424	-10	MMRN2
cg11463380	4	0.0751178	0.731739	5.17295	4.91e-06	0.00305317	3410643	3410693	3414955	-4262	RGS12
cg14669515	1	-0.0791423	0.332853	-5.17007	4.96e-06	0.00307428	9386772	9386822	9415765	-28944	SPSB1
cg26690138	9	0.0436046	0.614893	5.16982	4.97e-06	0.00307428	35958306	35958356	35958150	-155	OR2S2
cg23288078	8	0.0595038	0.830569	5.16967	4.97e-06	0.00307428	124268173	124268223	124268185	13	ZHX1
cg24358395	4	0.0885325	0.730982	5.16903	4.98e-06	0.00307664	139580210	139580260	139936942	-356682	CCRN4L
cg10401733	15	-0.0343036	0.554973	-5.16762	5e-06	0.00308318	72491892	72491942	72491955	-63	JA375062
cg20848218	1	0.082266	0.621431	5.16758	5e-06	0.00308318	234623575	234623625	234614848	-8726	TARBP1
cg03266297	8	-0.126738	0.413268	-5.16475	5.05e-06	0.00309897	37641062	37641112	37654400	-13288	GPR124
cg10400707	1	-0.118938	0.269918	-5.16506	5.05e-06	0.00309897	160369839	160369889	160370230	-390	VANGL2
cg01618923	13	-0.0819332	0.454801	-5.16443	5.06e-06	0.00309897	49883285	49883335	49822046	61289	CDADC1
cg05688616	2	-0.0943645	0.364396	-5.16455	5.06e-06	0.00309897	238322274	238322324	238322849	576	COL6A3
cg21103074	6	-0.0489541	0.592985	-5.16226	5.09e-06	0.00311748	31105727	31105777	31107126	1350	PSORS1C2
cg02619116	17	-0.059976	0.217673	-5.16142	5.11e-06	0.00312199	40819808	40819858	40828107	8300	PLEKHH3
cg01954585	15	-0.100568	0.355791	-5.15879	5.15e-06	0.00314154	86270435	86270485	86313040	42606	KLHL25
cg15001032	7	0.0721826	0.202086	5.15876	5.16e-06	0.00314154	50632994	50633044	50633153	160	DDC
cg14003265	9	-0.0740826	0.35086	-5.15764	5.17e-06	0.00314671	139796499	139796549	139781184	15315	MIR4479
cg12061886	14	-0.0396831	0.402199	-5.15746	5.18e-06	0.00314671	75746743	75746793	75746345	448	FOS
cg00106345	7	-0.070061	0.110522	-5.15688	5.19e-06	0.00314855	27138395	27138445	27135712	2684	HOTAIRM1
cg19962424	11	0.0847906	0.6425	5.15643	5.2e-06	0.00314895	35110045	35110095	35160416	-50371	CD44
cg01097897	12	-0.0728128	0.371569	-5.15567	5.21e-06	0.00315231	63097214	63097264	62997465	99799	MIRLET7I
cg19919383	3	0.0714122	0.782178	5.15531	5.22e-06	0.00315231	17046784	17046834	16974687	72147	MIR3714
cg10996111	6	0.0345074	0.363738	5.1543	5.23e-06	0.00315422	30510409	30510459	30523496	13038	GNL1
cg11874426	11	-0.0593622	0.303101	-5.15403	5.24e-06	0.00315422	118781731	118781781	118781612	-118	BCL9L
cg06570432	4	0.0865947	0.476789	5.15344	5.25e-06	0.00315422	7301126	7301176	7312176	-11000	MIR4798
cg03330678	17	-0.0655596	0.282056	-5.15276	5.26e-06	0.00315422	75316233	75316283	75315596	637	SEPT9
cg02404304	6	0.0424933	0.785764	5.15284	5.26e-06	0.00315422	2752090	2752140	2751153	-936	MYLK4
cg09595079	12	-0.111958	0.540966	-5.15272	5.26e-06	0.00315422	121273273	121273323	121207940	-65382	SPPL3
cg09663219	16	0.0615815	0.839539	5.15049	5.3e-06	0.00317373	75691166	75691216	75682540	-8625	KARS
cg08644678	4	-0.0469924	0.490403	-5.14862	5.33e-06	0.0031835	17711201	17711251	17783134	71933	FAM184B
cg03387289	8	-0.108652	0.460942	-5.14902	5.33e-06	0.0031835	127489205	127489255	127569633	80429	FAM84B
cg00635590	19	-0.0325437	0.500627	-5.14838	5.34e-06	0.0031835	2273706	2273756	2269519	4187	OAZ1
cg12201625	5	0.0282417	0.867223	5.14769	5.35e-06	0.00318642	160312279	160312329	160279218	-33060	ATP10B
cg15743533	20	0.0496088	0.397269	5.14699	5.36e-06	0.00318642	815345	815395	814355	990	FAM110A
cg02323003	10	0.0861589	0.689027	5.14674	5.37e-06	0.00318642	130525659	130525709	129979399	546260	AK124226
cg12030031	6	-0.0725036	0.144655	-5.14652	5.37e-06	0.00318642	6614798	6614848	6623058	8261	LY86-AS1
cg13087259	11	0.0541446	0.373453	5.14512	5.4e-06	0.00319678	32193669	32193719	32118079	75590	RCN1
cg18682226	7	0.0481217	0.780099	5.14437	5.41e-06	0.00319678	71798378	71798428	71802207	3780	CALN1
cg17273183	1	0.0813897	0.69279	5.14442	5.41e-06	0.00319678	214422336	214422386	214454564	-32178	SMYD2
cg00967711	3	-0.0881698	0.292042	-5.14374	5.42e-06	0.00319917	100281202	100281252	100287665	-6463	TMEM45A
cg20814718	8	0.0750609	0.624806	5.14336	5.43e-06	0.00319917	35091430	35091480	35092974	-1544	UNC5D
cg00159439	22	0.0540289	0.536923	5.14288	5.44e-06	0.00320009	38597193	38597243	38597938	-745	MAFF
cg23349517	2	0.0414116	0.695994	5.14105	5.47e-06	0.00321473	20064938	20064988	20068614	-3626	FLJ12334
cg12498181	13	0.0687556	0.637771	5.14075	5.48e-06	0.00321473	113436259	113436309	113439448	-3139	ATP11A
cg08267399	8	0.0549235	0.429913	5.13941	5.5e-06	0.00321707	142349110	142349160	142350647	-1487	LOC731779
cg22674577	3	0.0690095	0.638226	5.13984	5.5e-06	0.00321707	36343942	36343992	36422096	-78104	STAC
cg14196998	20	-0.0803812	0.412787	-5.13876	5.52e-06	0.00321707	48810567	48810617	48807119	3498	CEBPB
cg06310760	X	0.0791547	0.674307	5.13791	5.53e-06	0.00321707	15524680	15524730	15525430	-700	BMX
cg08008692	1	0.0889349	0.532963	5.13772	5.53e-06	0.00321707	159961541	159961591	159931013	30578	LOC100505633
cg00084398	6	0.0329093	0.824411	5.13786	5.53e-06	0.00321707	43249933	43249983	43250464	-481	TTBK1
cg26693601	4	-0.0586328	0.162884	-5.13743	5.54e-06	0.00321707	10119647	10119697	10118572	-1124	WDR1
cg15684661	5	-0.0598161	0.322161	-5.13665	5.55e-06	0.00321707	1795014	1795064	1799048	4035	MRPL36
cg20940398	5	0.0372654	0.824403	5.13686	5.55e-06	0.00321707	150000103	150000153	149997205	2898	SYNPO
cg13795840	19	-0.0503296	0.369017	-5.13663	5.56e-06	0.00321707	1274744	1274794	1275519	-725	C19orf24
cg04775631	19	-0.0965025	0.589322	-5.13609	5.57e-06	0.0032187	11276691	11276741	11266483	-10207	SPC24
cg05977376	2	-0.055847	0.207286	-5.1349	5.59e-06	0.00321915	28561535	28561585	28533325	-28259	LOC100505716
cg15368872	12	0.0611714	0.366432	5.13419	5.6e-06	0.00321915	10525233	10525283	10516367	8866	AK096314
cg13440206	9	-0.0949082	0.404052	-5.13436	5.6e-06	0.00321915	133736142	133736192	133738695	-2503	AX748265
cg23839680	7	0.0914546	0.697569	5.13441	5.6e-06	0.00321915	56118238	56118288	56119267	1030	PSPH
cg22966302	19	0.0306032	0.540335	5.13351	5.61e-06	0.00321915	13196617	13196667	13213973	17357	LYL1
cg04968532	11	-0.0480206	0.455725	-5.13382	5.61e-06	0.00321915	68963944	68963994	69061621	-97628	MYEOV
cg21853587	14	0.0399182	0.7752	5.13333	5.62e-06	0.00321915	22464440	22464490	22465824	-1334	TRD
cg14192130	6	0.0869643	0.566811	5.13269	5.63e-06	0.00321915	167535764	167535814	167536240	-476	CCR6
cg09491542	6	0.0451969	0.866433	5.13259	5.63e-06	0.00321915	154835723	154835773	154831752	-4020	CNKSR3
cg19729536	3	0.0132211	0.916835	5.13209	5.64e-06	0.00322047	60288667	60288717	59958981	-329735	NPCR
cg04755662	X	-0.0445516	0.395702	-5.13131	5.66e-06	0.00322481	66763359	66763409	66763873	-514	AR
cg07460992	16	-0.0909719	0.329309	-5.13081	5.67e-06	0.00322608	87525128	87525178	87525459	282	ZCCHC14
cg08605965	21	-0.0663955	0.331435	-5.12964	5.69e-06	0.00322861	46891789	46891839	46875423	16416	COL18A1
cg18393958	11	0.068284	0.383085	5.12943	5.69e-06	0.00322861	82443149	82443199	82444905	1757	FAM181B
cg26094842	10	0.0856356	0.654461	5.1293	5.69e-06	0.00322861	114476947	114476997	114393928	83019	MIR4295
cg11098259	15	0.0971825	0.671801	5.12906	5.7e-06	0.00322861	58430341	58430391	58430394	-3	AQP9
cg01109763	4	0.0474582	0.529064	5.1286	5.71e-06	0.00322944	3387232	3387282	3386882	399	RGS12
cg05592150	4	0.0246869	0.831174	5.12805	5.72e-06	0.00323136	1660653	1660703	1685717	25015	FAM53A
cg22647689	11	0.0509039	0.852477	5.12698	5.74e-06	0.00323829	19876031	19876081	19781628	-94402	MIR4694
cg08164191	14	-0.0763431	0.402529	-5.12666	5.75e-06	0.00323829	65623582	65623632	65569226	-54405	MAX
cg22289810	17	-0.0414159	0.0798536	-5.12572	5.76e-06	0.00324444	29421557	29421607	29421442	-164	MIR4733
cg23159844	6	0.020398	0.895545	5.12468	5.78e-06	0.00324757	164378452	164378502	164092635	285817	AK093114
cg10982443	14	-0.0951684	0.30778	-5.12443	5.79e-06	0.00324757	20903610	20903660	20903800	190	KLHL33
cg06651452	19	-0.0350562	0.416266	-5.12431	5.79e-06	0.00324757	4062424	4062474	4065486	3063	ZBTB7A
cg13972706	6	0.100553	0.634237	5.12337	5.81e-06	0.00325376	144671686	144671736	144612872	58814	UTRN
cg07083818	19	-0.0724578	0.322477	-5.12296	5.82e-06	0.00325413	18385622	18385672	18385318	-353	KIAA1683
cg18581378	10	0.0784021	0.242222	5.12217	5.83e-06	0.00325731	11059393	11059443	11059892	-449	CELF2
cg22655767	20	0.0611498	0.57313	5.12189	5.84e-06	0.00325731	39312602	39312652	39317875	5274	MAFB
cg02057912	14	-0.0618336	0.228681	-5.12155	5.85e-06	0.00325731	76446433	76446483	76448091	1659	TGFB3
cg01860763	6	-0.111535	0.360036	-5.12091	5.86e-06	0.0032602	21781118	21781168	21845773	-64655	LINC00340
cg04529713	20	-0.0411578	0.369089	-5.12038	5.87e-06	0.00326197	61897905	61897955	61904164	-6209	ARFGAP1
cg03037039	4	-0.0896439	0.468239	-5.11977	5.88e-06	0.0032646	16787870	16787920	16675935	-111984	LDB2
cg07785556	1	0.0517118	0.821882	5.11897	5.9e-06	0.00326556	214358038	214358088	214454564	-96476	SMYD2
cg26401673	3	0.103112	0.628118	5.11894	5.9e-06	0.00326556	43431294	43431344	43344589	86754	SNRK
cg19183252	4	0.0778695	0.73309	5.11609	5.95e-06	0.00328475	120665941	120665991	120725669	59729	BC038750
cg11104736	4	0.0544732	0.569807	5.11624	5.95e-06	0.00328475	7301529	7301579	7312176	-10647	MIR4798
cg12659981	5	0.0892997	0.657182	5.11638	5.95e-06	0.00328475	166710662	166710712	166711842	-1130	ODZ2
cg11491002	8	0.0830526	0.646606	5.11535	5.97e-06	0.00328891	49044542	49044592	48920994	123548	UBE2V2
cg08194011	14	0.072509	0.469691	5.11489	5.98e-06	0.00328987	101996442	101996492	102022012	25571	DIO3AS
cg07239452	8	0.0110468	0.921171	5.11387	6e-06	0.00329712	1864422	1864472	1830800	33622	ARHGEF10
cg09141623	10	0.058407	0.820966	5.11263	6.02e-06	0.00330687	53143287	53143337	53059332	83955	MIR605
cg05081614	14	-0.0364865	0.0998988	-5.11222	6.03e-06	0.00330729	31494187	31494237	31494311	-74	AP4S1
cg18796319	6	0.049065	0.738852	5.10966	6.08e-06	0.00333191	30920857	30920907	30908776	12131	DPCR1
cg06933824	5	-0.0592117	0.531049	-5.10878	6.1e-06	0.00333194	172110530	172110580	172068275	42304	NEURL1B
cg11033697	4	-0.125165	0.517384	-5.10893	6.1e-06	0.00333194	177305431	177305481	177241089	64342	SPCS3
cg12635602	11	-0.0614046	0.313887	-5.10856	6.11e-06	0.00333194	58731357	58731407	58746331	-14974	AB231722
cg06040034	8	0.0716071	0.711254	5.10779	6.12e-06	0.00333646	1618447	1618497	1570582	-47865	AK093412
cg09771595	12	0.132128	0.544383	5.10543	6.17e-06	0.00335472	76353360	76353410	76425520	72161	PHLDA1
cg04795040	4	0.091251	0.817541	5.1052	6.18e-06	0.00335472	79025019	79025069	78978723	46297	FRAS1
cg00809267	18	0.0640583	0.545807	5.10492	6.18e-06	0.00335472	55816433	55816483	55816564	-131	NEDD4L
cg26611650	16	-0.0645061	0.703298	-5.10471	6.19e-06	0.00335472	73461263	73461313	73471106	9794	Mir_548
cg17542346	7	-0.065098	0.400101	-5.10316	6.22e-06	0.00336662	1952807	1952857	1980184	27378	MAD1L1
cg24938761	19	-0.0553212	0.407565	-5.10294	6.22e-06	0.00336662	2091356	2091406	2096268	4863	MOB3A
cg10207553	15	-0.0788139	0.317074	-5.10166	6.25e-06	0.00337703	65277976	65278026	65281811	3835	SPG21
cg09127107	6	-0.0544063	0.28424	-5.10066	6.27e-06	0.00337912	3438652	3438702	3445217	6516	SLC22A23
cg27423357	13	-0.120972	0.395577	-5.10034	6.28e-06	0.00337912	28963706	28963756	28980030	16325	FLT1
cg13840174	1	0.0629873	0.680975	5.10011	6.28e-06	0.00337912	18693412	18693462	18687860	5602	IGSF21
cg26267614	2	-0.0907684	0.463639	-5.10003	6.29e-06	0.00337912	203633732	203633782	203693956	60225	ICA1L
cg11268590	4	0.0808968	0.73507	5.09955	6.3e-06	0.00338053	157994764	157994814	157997276	-2512	GLRB
cg24383467	11	0.0650173	0.748886	5.09866	6.31e-06	0.00338661	11893552	11893602	11862969	30633	USP47
cg01713406	2	0.0793092	0.784426	5.09733	6.34e-06	0.0033977	168901243	168901293	168725549	175694	B3GALT1
cg19407453	10	-0.0562611	0.258378	-5.09637	6.36e-06	0.0034046	73473423	73473473	73472360	1063	CDH23
cg03512250	2	0.0909134	0.626548	5.09578	6.38e-06	0.00340718	218558883	218558933	218621315	62383	DIRC3
cg05358404	20	-0.0544069	0.481229	-5.09386	6.42e-06	0.00342517	62288950	62289000	62289162	-212	RTEL1
cg23550704	12	-0.135438	0.499581	-5.09294	6.44e-06	0.00342921	80427292	80427342	80462536	35245	U7
cg02152128	1	0.0481732	0.458892	5.0928	6.44e-06	0.00342921	249128829	249128879	249132529	-3650	ZNF672
cg24301681	11	0.0197612	0.864157	5.09018	6.5e-06	0.00345551	102827306	102827356	102826462	-893	MMP13
cg16816961	3	0.0297144	0.870923	5.08981	6.51e-06	0.0034556	125835498	125835548	125834344	-1153	ALDH1L1
cg16618637	17	0.0524211	0.803989	5.08877	6.53e-06	0.00346359	8424200	8424250	8450525	26276	Metazoa_SRP
cg13539397	14	-0.0707014	0.452727	-5.08785	6.55e-06	0.00347013	68785448	68785498	68703255	-82242	Metazoa_SRP
cg01439670	11	-0.0479124	0.197226	-5.08716	6.56e-06	0.00347413	76381115	76381165	76381043	-121	LRRC32
cg14185547	8	-0.0799451	0.342174	-5.08648	6.58e-06	0.00347663	145497339	145497389	145490602	6737	SCXB
cg14030402	1	0.0599535	0.75064	5.08583	6.59e-06	0.00347663	53682291	53682341	53686288	3948	C1orf123
cg10389114	16	-0.0645553	0.440774	-5.08602	6.59e-06	0.00347663	58581305	58581355	58582536	1182	SNORA46
cg07035442	17	0.0508114	0.682439	5.08553	6.6e-06	0.00347663	81028431	81028481	81037566	-9085	METRNL
cg05198963	10	0.0474404	0.664243	5.08309	6.65e-06	0.0034979	30336820	30336870	30348487	11618	KIAA1462
cg11326429	17	-0.0629617	0.428793	-5.08231	6.67e-06	0.0034979	79827631	79827681	79826844	-787	AK293147
cg00725994	2	0.0799096	0.67443	5.082	6.68e-06	0.0034979	3641709	3641759	3642636	-927	COLEC11
cg18762500	6	0.0633198	0.576319	5.08203	6.68e-06	0.0034979	67658480	67658530	68599050	940571	LOC648232
cg19524238	7	-0.0749	0.362884	-5.08157	6.69e-06	0.0034979	2802975	2803025	2854892	51917	GNA12
cg18148156	10	0.0456449	0.84516	5.08137	6.69e-06	0.0034979	90428334	90428384	90424145	4239	LIPF
cg20444218	11	-0.0663144	0.461526	-5.08091	6.7e-06	0.0034979	73024037	73024087	73019662	4375	ARHGEF17
cg09765463	1	0.0874698	0.733864	5.08069	6.71e-06	0.0034979	65393380	65393430	65432186	38757	JAK1
cg06422277	5	0.0580167	0.805417	5.08056	6.71e-06	0.0034979	63458646	63458696	63461670	-3024	RNF180
cg13788819	20	0.0778786	0.512288	5.07907	6.74e-06	0.00351131	31352228	31352278	31350190	2038	DNMT3B
cg01603396	5	0.0653613	0.491025	5.07588	6.82e-06	0.00354511	174154199	174154249	174151574	2625	MSX2
cg19091779	12	0.0760431	0.755083	5.07533	6.83e-06	0.0035452	13200089	13200139	13199088	1001	5S_rRNA
cg19909658	17	-0.0831379	0.305428	-5.07476	6.84e-06	0.0035452	38447008	38447058	38444145	2863	CDC6
cg16119522	20	0.0599565	0.695265	5.07495	6.84e-06	0.0035452	37433695	37433745	37434347	-602	PPP1R16B
cg08358233	10	0.0602786	0.645576	5.07448	6.85e-06	0.0035452	48634064	48634114	48806984	172871	PTPN20A
cg11751719	6	0.0577336	0.826553	5.07357	6.87e-06	0.0035505	80023165	80023215	80023100	-64	BC070061
cg09270879	1	0.0893351	0.755656	5.07334	6.88e-06	0.0035505	90405538	90405588	90398627	6911	LRRC8D
cg23074881	15	0.0977723	0.545447	5.07269	6.89e-06	0.00355416	60872858	60872908	60884706	11849	RORA
cg06736000	2	-0.127943	0.40125	-5.07201	6.91e-06	0.00355814	242875853	242875903	242912833	-36930	AK097934
cg14301048	22	-0.0683766	0.429397	-5.07165	6.92e-06	0.00355838	36043070	36043120	36044423	-1353	APOL6
cg24925701	1	0.0376519	0.806427	5.07031	6.95e-06	0.00357026	18553942	18553992	18434239	119703	IGSF21
cg19964303	2	-0.0258854	0.827728	-5.06981	6.96e-06	0.00357217	220080849	220080899	220085173	4324	ABCB6
cg00937681	4	-0.0678637	0.372041	-5.0694	6.97e-06	0.00357272	77723304	77723354	77659871	63433	SHROOM3
cg08293002	11	-0.107247	0.539032	-5.06907	6.98e-06	0.00357272	65246590	65246640	65265232	-18642	MALAT1
cg12602851	6	0.0730363	0.581886	5.067	7.02e-06	0.00357973	76644172	76644222	76603647	40575	MYO6
cg00581320	3	0.0861998	0.63066	5.06698	7.03e-06	0.00357973	62425249	62425299	62467543	42245	CADPS
cg02500691	17	-0.0618802	0.253004	-5.06684	7.03e-06	0.00357973	79476136	79476186	79477633	1448	DQ585569
cg11738724	8	-0.116735	0.367256	-5.06688	7.03e-06	0.00357973	42125496	42125546	42128819	-3323	IKBKB
cg05190718	1	0.0807454	0.641271	5.06653	7.04e-06	0.00357973	116310662	116310712	116311425	714	CASQ2
cg02526439	8	0.0227155	0.882879	5.06644	7.04e-06	0.00357973	89053427	89053477	89046789	-6637	DKFZp761D112
cg17125472	11	-0.0957733	0.427866	-5.0658	7.05e-06	0.00358326	69259830	69259880	69240457	19374	AK094674
cg09143195	12	-0.0268796	0.0991391	-5.06507	7.07e-06	0.00358386	41085851	41085901	41086357	-456	CNTN1
cg14500776	7	0.0456195	0.761343	5.06528	7.07e-06	0.00358386	27256176	27256226	27240039	16137	HOTTIP
cg16536739	10	0.0559456	0.61375	5.06412	7.09e-06	0.00359126	99532636	99532686	99531755	-880	SFRP5
cg14053001	2	-0.0958901	0.503149	-5.06287	7.12e-06	0.00359297	24338194	24338244	24346150	7907	PFN4
cg24300154	7	0.0948459	0.744281	5.06312	7.12e-06	0.00359297	38356865	38356915	38356820	-44	TRGC2
cg21793127	17	0.0663857	0.611776	5.06247	7.13e-06	0.00359297	73505988	73506038	73505957	-80	CASKIN2
cg21666857	2	0.0779373	0.695898	5.06248	7.13e-06	0.00359297	200959301	200959351	200820458	-138892	TYW5
cg08464003	5	0.0741202	0.652488	5.06219	7.14e-06	0.00359297	139623012	139623062	139626741	3730	AX748200
cg01851672	5	-0.071887	0.22984	-5.06195	7.15e-06	0.00359297	54829557	54829607	54830369	763	RNF138P1
cg13331559	1	0.0399766	0.172804	5.06087	7.17e-06	0.00360061	85514554	85514604	85514222	-331	MCOLN3
cg13829089	17	-0.100914	0.444805	-5.06064	7.18e-06	0.00360061	7460689	7460739	7461608	-918	TNFSF13
cg19186356	12	0.0412082	0.344441	5.06002	7.19e-06	0.0036041	112204277	112204327	112204690	-363	ALDH2
cg17485838	7	-0.0808657	0.175988	-5.05967	7.2e-06	0.00360428	27138662	27138712	27135712	3000	HOTAIRM1
cg23387597	10	0.0859247	0.630357	5.059	7.22e-06	0.00360827	106093778	106093828	106093662	-115	ITPRIP
cg13904667	20	0.0449979	0.272998	5.05826	7.23e-06	0.00361093	44933709	44933759	44937136	3378	CDH22
cg09327855	1	0.0416898	0.677116	5.05811	7.24e-06	0.00361093	236156587	236156637	236175342	18756	NID1
cg04967737	6	-0.0793143	0.407568	-5.0577	7.25e-06	0.0036119	168975424	168975474	169017921	-42497	SMOC2
cg18914852	2	0.0640974	0.493396	5.05657	7.28e-06	0.003617	204773790	204773840	204801470	-27680	ICOS
cg10657121	19	-0.0680114	0.463755	-5.05628	7.28e-06	0.003617	3770686	3770736	3772218	1484	RAX2
cg10414208	17	-0.0644645	0.396179	-5.0565	7.28e-06	0.003617	74669923	74669973	74639893	-30029	ST6GALNAC1
cg03798045	10	-0.0941149	0.230398	-5.05583	7.29e-06	0.00361725	133195036	133195086	133109983	-85102	TCERG1L
cg00694660	2	0.0772132	0.783511	5.05559	7.3e-06	0.00361725	74272054	74272104	74273449	-1345	TET3
cg09299668	10	-0.116445	0.444133	-5.05519	7.31e-06	0.00361808	125306934	125306984	125425870	-118936	GPR26
cg02764093	12	-0.061282	0.360576	-5.05456	7.32e-06	0.00362099	120241710	120241760	120242281	522	CIT
cg10702041	7	-0.0702769	0.487056	-5.05427	7.33e-06	0.00362099	150778769	150778819	150777950	-867	FASTK
cg13390284	1	-0.0761651	0.188112	-5.05368	7.35e-06	0.00362099	65531814	65531864	65524190	-7673	MIR101-1
cg07634645	12	-0.0598366	0.388011	-5.05363	7.35e-06	0.00362099	14720888	14720938	14720790	-147	PLBD1
cg19710386	1	0.0700377	0.670392	5.05202	7.39e-06	0.00363656	44038390	44038440	44056642	-18252	PTPRF
cg18736835	2	-0.0839153	0.40555	-5.05099	7.41e-06	0.00364512	174719553	174719603	174828946	109344	SP3
cg22175624	17	0.104944	0.671587	5.05066	7.42e-06	0.00364512	80829212	80829262	80853700	-24439	TBCD
cg09085932	10	-0.0494643	0.160097	-5.04926	7.46e-06	0.00365812	121172033	121172083	121137483	34600	MIR4681
cg17173816	15	-0.0855232	0.26393	-5.04879	7.47e-06	0.00365812	70169111	70169161	70127572	41540	C15orf50
cg06591973	18	0.084061	0.612912	5.04862	7.47e-06	0.00365812	30353233	30353283	30352973	-309	KLHL14
cg15343200	6	-0.0408553	0.130034	-5.04648	7.53e-06	0.00367783	32095241	32095291	32095534	244	ATF6B
cg10425245	5	0.0874502	0.539815	5.04588	7.54e-06	0.00367783	168454660	168454710	168440268	14441	AK098705
cg16779498	13	0.0741504	0.569192	5.04578	7.54e-06	0.00367783	53441980	53442030	53422774	-19255	PCDH8
cg05200250	16	0.0605261	0.778915	5.04571	7.55e-06	0.00367783	75264574	75264624	75270400	5827	BCAR1
cg00110687	17	0.0565122	0.82457	5.04501	7.56e-06	0.0036818	80989065	80989115	81007029	17965	B3GNTL1
cg07816556	6	-0.121302	0.329947	-5.04408	7.59e-06	0.0036818	26017230	26017280	26018039	760	HIST1H1A
cg03369289	7	0.0421348	0.789702	5.04366	7.6e-06	0.0036818	152619168	152619218	152456850	162318	ACTR3C
cg03750903	1	0.0895306	0.691894	5.04343	7.6e-06	0.0036818	193077790	193077840	193075243	-2596	GLRX2
cg17613707	5	0.0860749	0.711689	5.04305	7.61e-06	0.0036818	55424626	55424676	55421497	3129	U6
cg07472953	17	-0.0876796	0.394703	-5.04281	7.62e-06	0.0036818	38170857	38170907	38171613	-707	CSF3
cg09335613	6	0.105936	0.440813	5.04278	7.62e-06	0.0036818	71999335	71999385	71998476	909	OGFRL1
cg23701396	6	0.0624338	0.677709	5.0428	7.62e-06	0.0036818	107958433	107958483	108053598	95166	SCML4
cg15287895	7	-0.0852737	0.293748	-5.04237	7.63e-06	0.00368244	67319423	67319473	66800962	518462	BC017910
cg01957582	22	0.0590007	0.302948	5.04208	7.64e-06	0.00368244	32341730	32341780	32341335	-444	C22orf24
cg11807188	1	0.060091	0.608921	5.04068	7.67e-06	0.00369578	65924844	65924894	65886130	38714	LEPROT
cg14003866	9	-0.0657956	0.391215	-5.04027	7.69e-06	0.00369683	127105724	127105774	127115751	-10027	LOC100129034
cg09245698	6	-0.0665693	0.292388	-5.03823	7.74e-06	0.00371433	159084320	159084370	159083781	589	SYTL3
cg25978487	6	-0.0403582	0.123481	-5.03765	7.75e-06	0.00371433	32157150	32157200	32157962	813	PBX2
cg08130175	1	0.0690481	0.626743	5.03796	7.75e-06	0.00371433	20512143	20512193	20512577	-434	UBXN10
cg27262298	4	0.0824537	0.653119	5.03758	7.76e-06	0.00371433	6661856	6661906	6675802	-13946	LOC93622
cg03521348	8	0.0258414	0.852401	5.03555	7.81e-06	0.00373166	40319233	40319283	40010986	308247	C8orf4
cg23863670	5	-0.0796199	0.475874	-5.03566	7.81e-06	0.00373166	43411879	43411929	43412487	559	CCL28
cg24938534	1	0.0704322	0.800097	5.0352	7.82e-06	0.00373196	205817233	205817283	205819275	2043	PM20D1
cg23058901	11	0.0748215	0.64518	5.0341	7.85e-06	0.00373424	44324759	44324809	44331715	6957	ALX4
cg17161048	4	-0.0874352	0.356666	-5.03377	7.86e-06	0.00373424	186007363	186007413	185973049	34363	BC043280
cg04967410	16	0.0291121	0.753251	5.03365	7.86e-06	0.00373424	85075076	85075126	85061409	13667	KIAA0513
cg05161119	4	-0.0543709	0.434732	-5.03326	7.87e-06	0.00373424	785695	785745	775635	-10060	LOC100129917
cg23903597	17	0.0653518	0.675868	5.03334	7.87e-06	0.00373424	61704154	61704204	61699800	4354	MAP3K3
cg21691116	1	-0.0536962	0.121171	-5.03311	7.87e-06	0.00373424	161171769	161171819	161171936	-117	NDUFS2
cg27415425	8	0.0518507	0.815451	5.03227	7.89e-06	0.00373903	95084716	95084766	95220814	136049	CDH17
cg14850604	14	-0.0794003	0.407083	-5.03164	7.91e-06	0.00373903	76278056	76278106	76249489	28567	TTLL5
cg26202340	11	-0.0206645	0.0699846	-5.03132	7.92e-06	0.00373903	126152357	126152407	126152981	-624	TIRAP
cg15969901	6	0.0502326	0.486115	5.03104	7.93e-06	0.00373903	36810478	36810528	36807219	-3258	CPNE5
cg11732673	3	0.0858434	0.745479	5.03102	7.93e-06	0.00373903	99782743	99782793	99833348	50556	FILIP1L
cg01487910	6	-0.0598352	0.355216	-5.03082	7.93e-06	0.00373903	35453938	35453988	35449018	-4919	TEAD3
cg04601228	7	-0.0644199	0.333784	-5.02972	7.96e-06	0.00374881	70096029	70096079	70231247	-135218	AUTS2
cg03543954	16	0.0815367	0.642982	5.02847	8e-06	0.00376033	85116286	85116336	85146113	29779	FAM92B
cg07780377	11	0.0559315	0.431491	5.0277	8.02e-06	0.00376033	77939490	77939540	77910015	29475	USP35
cg05050592	10	-0.0676124	0.271446	-5.0277	8.02e-06	0.00376033	44069259	44069309	44070065	757	ZNF239
cg01409709	2	-0.109529	0.391306	-5.02631	8.05e-06	0.00376033	238322334	238322384	238322849	516	COL6A3
cg14251734	10	0.0735422	0.58592	5.02667	8.05e-06	0.00376033	100407328	100407378	100206703	-200674	HPS1
cg05964487	13	0.069184	0.637537	5.02613	8.06e-06	0.00376033	40747178	40747228	40794638	47411	FLJ42392
cg13875003	9	-0.0521018	0.384807	-5.02605	8.06e-06	0.00376033	98782929	98782979	98784036	1058	LINC00092
cg08830300	11	-0.0453461	0.458276	-5.02597	8.06e-06	0.00376033	65246462	65246512	65265232	-18769	MALAT1
cg14221048	9	0.0763193	0.738317	5.02542	8.08e-06	0.00376033	89735272	89735322	89763558	-28286	C9orf170
cg02963846	17	0.0703097	0.811975	5.02538	8.08e-06	0.00376033	33900674	33900724	33900675	-1	SNORD7
cg20415945	2	0.0640675	0.810919	5.02504	8.09e-06	0.00376033	240172645	240172695	240220333	47689	HDAC4
cg02212855	10	0.0377135	0.374268	5.02512	8.09e-06	0.00376033	135160193	135160243	135160843	-650	PRAP1
cg27461196	19	-0.0562694	0.355338	-5.024	8.12e-06	0.00376192	35630106	35630156	35630391	-285	FXYD1
cg11118440	12	-0.104331	0.431781	-5.02378	8.12e-06	0.00376192	125249923	125249973	125282308	-32385	JA428959
cg04147593	17	-0.0531352	0.223511	-5.02383	8.12e-06	0.00376192	80196669	80196719	80193649	3070	SLC16A3
cg13713172	9	-0.101457	0.295013	-5.02301	8.14e-06	0.00376192	98824371	98824421	98828120	-3699	LOC158435
cg10359157	13	-0.0694327	0.358233	-5.02261	8.16e-06	0.00376192	51417971	51418021	51417884	-135	DLEU7
cg19108747	2	0.0797521	0.562278	5.02257	8.16e-06	0.00376192	225266214	225266264	225266710	448	FAM124B
cg27446137	4	-0.0741954	0.261488	-5.02255	8.16e-06	0.00376192	77723198	77723248	77659871	63327	SHROOM3
cg16771652	16	0.0808769	0.583068	5.02212	8.17e-06	0.00376192	50730385	50730435	50731049	-664	NOD2
cg05110225	7	-0.0306853	0.128646	-5.02223	8.17e-06	0.00376192	56131707	56131757	56131916	-209	SUMF2
cg12762039	13	-0.0982417	0.381287	-5.02157	8.18e-06	0.00376488	73833939	73833989	73633141	200798	KLF5
cg26621780	12	0.0801635	0.617062	5.02126	8.19e-06	0.00376488	113547430	113547480	113573403	25974	RASAL1
cg00626702	4	-0.0857652	0.37898	-5.02045	8.21e-06	0.00377123	1646967	1647017	1685717	38702	FAM53A
cg12284382	22	0.0867262	0.41691	5.019	8.25e-06	0.00378574	35940438	35940488	35942820	-2382	RASD2
cg05888037	13	0.0515008	0.655879	5.01721	8.3e-06	0.00379502	31506220	31506270	31506744	475	LOC100507064
cg11561218	6	0.0762139	0.611769	5.01743	8.3e-06	0.00379502	24122497	24122547	24126413	-3866	NRSN1
cg14830485	20	0.0586038	0.409675	5.01704	8.31e-06	0.00379502	21070832	21070882	21106623	-35791	PLK1S1
cg27195304	19	-0.0365206	0.53539	-5.01712	8.31e-06	0.00379502	39980597	39980647	39976230	4417	TIMM50
cg01753788	8	-0.0623396	0.375002	-5.01605	8.34e-06	0.00379884	145024879	145024929	145025043	115	PLEC
cg01968002	15	-0.0555616	0.335724	-5.01565	8.35e-06	0.00379884	75941357	75941407	75941347	10	SNX33
cg22978515	3	-0.0738056	0.205758	-5.01522	8.36e-06	0.00379884	184037539	184037589	184038100	-512	EIF4G1
cg20201177	10	-0.0714375	0.340323	-5.01508	8.36e-06	0.00379884	6162780	6162830	6156125	6655	RBM17
cg15645287	10	-0.1209	0.359046	-5.01471	8.37e-06	0.00379884	34569552	34569602	34591482	21931	TRNA_Pseudo
cg26735294	21	-0.0784115	0.51317	-5.01413	8.39e-06	0.00379884	47813363	47813413	47754310	59054	PCNT
cg05388545	17	0.0482776	0.352824	5.01391	8.4e-06	0.00379884	29152968	29153018	29151777	-1190	CRLF3
cg23198707	3	-0.0751864	0.172458	-5.01346	8.41e-06	0.00379884	112023283	112023333	112021324	1960	BC041484
cg08902698	19	-0.037305	0.40893	-5.0135	8.41e-06	0.00379884	1271173	1271223	1270258	-915	CIRBP-AS1
cg18149009	10	0.0545216	0.827664	5.01361	8.41e-06	0.00379884	106094926	106094976	106093662	-1313	ITPRIP
cg17552116	3	-0.0777314	0.301965	-5.01338	8.41e-06	0.00379884	126721464	126721514	126707436	14077	PLXNA1
cg22478121	2	0.0614235	0.441434	5.01243	8.44e-06	0.00380155	19556016	19556066	19558371	2306	OSR1
cg16362934	11	0.0703744	0.643499	5.01242	8.44e-06	0.00380155	119661276	119661326	119599434	-61891	PVRL1
cg06819296	8	0.0642552	0.800752	5.01217	8.45e-06	0.00380155	10982668	10982718	10982326	-341	C8orf15
cg08564487	17	-0.0493176	0.318558	-5.01178	8.46e-06	0.00380155	75319701	75319751	75315596	4155	SEPT9
cg14370752	11	-0.0776314	0.360967	-5.01166	8.46e-06	0.00380155	6518388	6518438	6518525	-87	DNHD1
cg05725004	1	-0.0181796	0.0998638	-5.01034	8.5e-06	0.0038145	76082568	76082618	76081693	-874	SLC44A5
cg00614249	8	0.041219	0.710212	5.00948	8.52e-06	0.00382172	139784036	139784086	139772529	-11506	COL22A1
cg03018679	12	-0.0428945	0.374427	-5.00914	8.53e-06	0.00382215	120241872	120241922	120242281	360	CIT
cg03725652	18	0.0439894	0.766213	5.00789	8.57e-06	0.00383439	76073350	76073400	76740274	-666875	SALL3
cg14827285	13	0.0550603	0.785918	5.00554	8.64e-06	0.00386085	114298906	114298956	114312512	13607	ATP4B
cg20596629	8	0.0629019	0.757763	5.00495	8.65e-06	0.00386463	15096724	15096774	15095791	-982	SGCZ
cg19017142	2	-0.107058	0.334645	-5.00435	8.67e-06	0.00386849	64431195	64431245	64432618	1374	LINC00309
cg06686679	19	0.0512315	0.505177	5.00349	8.7e-06	0.00387576	47139711	47139761	47137938	-1822	GNG8
cg01904393	12	0.0498877	0.221085	5.00299	8.71e-06	0.00387833	51815083	51815133	51818593	-3510	SLC4A8
cg23828170	6	0.0620712	0.681922	5.00265	8.72e-06	0.00387886	149099724	149099774	149068270	31454	UST
cg14219256	10	0.0834814	0.424808	5.00156	8.75e-06	0.00388179	76779305	76779355	76818271	38967	DUPD1
cg19005446	22	-0.0729353	0.397403	-5.00153	8.75e-06	0.00388179	28035309	28035359	28187870	152562	MN1
cg09956592	7	-0.0422933	0.289508	-5.00171	8.75e-06	0.00388179	129793333	129793383	129845337	52005	TMEM209
cg00605777	2	-0.0491454	0.247336	-4.99972	8.81e-06	0.00390159	97533635	97533685	97532666	-968	SEMA4C
cg05681757	12	-0.0683679	0.116404	-4.99882	8.83e-06	0.00390183	32654984	32655034	32655040	-6	FGD4
cg07102368	15	-0.0473505	0.268442	-4.99813	8.85e-06	0.00390183	76455848	76455898	76430047	25801	C15orf27
cg04843968	1	0.0452486	0.796849	4.9984	8.85e-06	0.00390183	112525732	112525782	112531776	6045	KCND3
cg07382129	15	-0.055046	0.351815	-4.99832	8.85e-06	0.00390183	100249186	100249236	100273543	24358	LYSMD4
cg17283266	11	-0.0861367	0.3365	-4.99789	8.86e-06	0.00390183	111717561	111717611	111742003	24393	ALG9
cg08080195	2	0.068564	0.598883	4.997	8.89e-06	0.00390183	37875786	37875836	37873729	-2106	CDC42EP3
cg08434692	17	0.0732443	0.78116	4.99704	8.89e-06	0.00390183	73086016	73086066	73085032	1034	SLC16A5
cg11952340	15	0.109779	0.654334	4.99703	8.89e-06	0.00390183	63814440	63814490	63824704	-10264	USP3
cg22431093	12	-0.0676321	0.177213	-4.99653	8.9e-06	0.00390183	32654942	32654992	32655040	-48	FGD4
cg26457890	16	-0.101447	0.407258	-4.99673	8.9e-06	0.00390183	4427428	4427478	4430878	-3450	VASN
cg04292941	11	-0.0787663	0.34369	-4.99639	8.91e-06	0.00390183	6518485	6518535	6518525	-40	DNHD1
cg15436606	4	-0.0734746	0.200453	-4.99582	8.92e-06	0.00390183	87881747	87881797	87857561	24186	AFF1
cg24260135	11	0.0782084	0.640321	4.99547	8.93e-06	0.00390183	17479394	17479444	17498448	19055	ABCC8
cg18866210	15	-0.0827657	0.299338	-4.99514	8.94e-06	0.00390183	74343426	74343476	74355216	-11740	DQ587888
cg26034658	11	0.0418057	0.766549	4.9954	8.94e-06	0.00390183	65836693	65836743	65837823	-1080	PACS1
cg03957547	16	0.0461291	0.893228	4.99468	8.96e-06	0.00390183	9524383	9524433	9658353	133921	5S_rRNA
cg11331344	17	-0.031038	0.139255	-4.9946	8.96e-06	0.00390183	73629413	73629463	73629513	-50	C17orf109
cg20299572	11	0.0476239	0.763657	4.99438	8.97e-06	0.00390183	1750763	1750813	1771823	21061	IFITM10
cg00440195	16	0.0831777	0.815844	4.99322	9e-06	0.00391314	86652311	86652361	86612114	40246	FOXL1
cg10271186	11	0.0872107	0.671588	4.99276	9.01e-06	0.00391537	70908847	70908897	70935841	26945	SHANK2
cg19839281	2	0.0420608	0.631775	4.99138	9.06e-06	0.00392967	238362442	238362492	238395052	-32560	MLPH
cg18946226	13	-0.0673523	0.379995	-4.98933	9.12e-06	0.00394765	109248503	109248553	109248499	4	MYO16
cg14360014	9	0.0695845	0.368602	4.98918	9.12e-06	0.00394765	136603716	136603766	136603478	-237	SARDH
cg09791673	1	-0.0541737	0.336882	-4.9889	9.13e-06	0.00394765	39877065	39877115	39875175	1890	KIAA0754
cg11684541	1	0.0800149	0.6427	4.98874	9.14e-06	0.00394765	31161220	31161270	31191618	-30348	LOC100129196
cg09485853	15	0.0748883	0.580706	4.9882	9.15e-06	0.00394765	72495828	72495878	72495004	-873	PKM2
cg02926868	11	-0.0810299	0.380865	-4.98834	9.15e-06	0.00394765	66374713	66374763	66384052	-9289	RBM14-RBM4
cg06099439	1	0.0549108	0.509852	4.98799	9.16e-06	0.00394765	3146905	3146955	3044538	102367	MIR4251
cg26130242	11	0.0457008	0.684614	4.98604	9.22e-06	0.00396967	94600954	94601004	94501507	99447	AMOTL1
cg03705962	7	0.0547538	0.788612	4.98542	9.24e-06	0.00397406	111571767	111571817	111517241	-54525	DOCK4
cg00729699	8	0.0889653	0.570286	4.98478	9.26e-06	0.00397871	21918025	21918075	21916685	1390	EPB49
cg27014538	18	0.0927409	0.64778	4.98365	9.29e-06	0.0039899	30353190	30353240	30352973	-266	KLHL14
cg09241455	4	0.0493807	0.58902	4.98279	9.32e-06	0.00399754	37667583	37667633	37687998	20416	RELL1
cg10391522	2	-0.0720674	0.341139	-4.98181	9.35e-06	0.00400514	97618087	97618137	97617237	-899	FAM178B
cg11143674	15	-0.12123	0.36969	-4.98148	9.36e-06	0.00400514	99069100	99069150	99057610	-11489	FAM169B
cg16138602	12	0.0429312	0.755404	4.98136	9.37e-06	0.00400514	31078790	31078840	31079361	-571	TSPAN11
cg22719241	19	-0.11496	0.314962	-4.98028	9.4e-06	0.00401585	36524009	36524059	36523796	-261	CLIP3
cg07262873	5	-0.0919323	0.28963	-4.97958	9.42e-06	0.00402019	54987717	54987767	54988553	787	SLC38A9
cg06298190	X	0.0681031	0.633687	4.97938	9.43e-06	0.00402019	138913879	138913929	138914446	518	ATP11C
cg23753351	4	0.106188	0.659429	4.9772	9.5e-06	0.00403663	40860277	40860327	40859208	-1118	APBB2
cg26678383	1	-0.128511	0.366979	-4.97724	9.5e-06	0.00403663	221631492	221631542	221509637	-121904	C1orf140
cg21655444	18	-0.0730718	0.222218	-4.97715	9.5e-06	0.00403663	74770401	74770451	74729223	-41178	MBP
cg15914863	7	-0.0615784	0.459015	-4.97671	9.51e-06	0.00403663	1022675	1022725	1022834	-159	CYP2W1
cg17496788	1	-0.103381	0.388811	-4.97658	9.52e-06	0.00403663	162601757	162601807	162602227	-420	DDR2
cg03654783	1	0.0429664	0.699704	4.97644	9.52e-06	0.00403663	156633984	156634034	156640746	6713	NES
cg17701159	8	-0.081242	0.408009	-4.97611	9.53e-06	0.00403691	18705727	18705777	18666404	-39372	PSD3
cg25242729	11	-0.0343705	0.366547	-4.97585	9.54e-06	0.00403691	63853997	63854047	63871361	-17314	FLRT1
cg05892806	13	0.0738228	0.756073	4.97552	9.55e-06	0.0040376	114305746	114305796	114312512	6767	ATP4B
cg22236626	1	-0.0387749	0.127182	-4.97499	9.57e-06	0.00404063	212606769	212606819	212606228	591	NENF
cg09712962	2	0.028746	0.873556	4.97472	9.58e-06	0.00404063	48946375	48946425	48982879	36505	LHCGR
cg04849850	2	-0.067972	0.368374	-4.97429	9.59e-06	0.00404149	86121000	86121050	86116402	4598	BC036617
cg16066219	10	0.057997	0.523611	4.97381	9.61e-06	0.00404149	114135004	114135054	114135022	32	ACSL5
cg00064255	1	0.149264	0.479758	4.97381	9.61e-06	0.00404149	90099963	90100013	90098643	1369	LRRC8C
cg06759971	16	0.0570037	0.487928	4.9735	9.62e-06	0.00404184	85116424	85116474	85146113	29690	FAM92B
cg14030593	7	0.0989018	0.72877	4.973	9.63e-06	0.00404485	5227379	5227429	5229834	-2405	WIPI2
cg22677556	1	-0.0767213	0.28256	-4.97247	9.65e-06	0.00404813	12238340	12238390	12227059	11331	TNFRSF1B
cg05405275	7	0.0359562	0.85194	4.97208	9.66e-06	0.0040496	150524963	150525013	150526068	-1055	ABP1
cg14031381	17	0.0766491	0.635556	4.97151	9.68e-06	0.0040516	75181131	75181181	75181294	-163	SEC14L1
cg27389290	2	0.0519977	0.8326	4.97137	9.69e-06	0.0040516	196944767	196944817	196933535	-11231	DNAH7
cg04384491	7	0.0647219	0.631798	4.96965	9.74e-06	0.00406344	50934632	50934682	50861158	-73523	GRB10
cg15654025	1	0.073058	0.715394	4.96977	9.74e-06	0.00406344	165327005	165327055	165325951	-1053	LMX1A
cg11951818	5	0.0780631	0.433744	4.96971	9.74e-06	0.00406344	174153958	174154008	174151574	2434	MSX2
cg16064425	14	0.0634688	0.54135	4.96857	9.78e-06	0.00407436	101111298	101111348	101123604	-12256	LINC00523
cg02198988	5	0.0845252	0.458218	4.96776	9.8e-06	0.00408155	134661102	134661152	134672991	11890	AX747819
cg00604410	15	-0.0619453	0.270541	-4.96727	9.82e-06	0.0040845	67417899	67417949	67418053	-154	SMAD3
cg18033335	19	-0.0424357	0.440152	-4.96634	9.85e-06	0.00409338	11034897	11034947	11033319	-1577	DQ597473
cg05629821	13	0.0767386	0.6292	4.96554	9.88e-06	0.00409902	113436350	113436400	113439448	-3048	ATP11A
cg06619938	12	0.06903	0.372038	4.96537	9.88e-06	0.00409902	54376078	54376128	54378945	-2818	HOXC10
cg16224417	4	0.0387186	0.840236	4.96463	9.91e-06	0.0041053	3685875	3685925	3679581	-6293	LOC100133461
cg10436410	7	-0.091948	0.373482	-4.9636	9.94e-06	0.00411539	114561938	114561988	114562208	-220	MDFIC
cg26666828	7	-0.0713103	0.290361	-4.96296	9.96e-06	0.00411539	99078412	99078462	99081245	-2783	ZNF789
cg00927364	2	0.0544308	0.795806	4.96285	9.97e-06	0.00411539	66275191	66275241	66305393	-30202	AK131224
cg13904562	12	-0.0733103	0.232438	-4.96279	9.97e-06	0.00411539	48690974	48691024	48722762	-31788	H1FNT
cg19677267	1	0.0653415	0.676182	4.96233	9.98e-06	0.00411782	26645111	26645161	26644755	-405	UBXN11
cg02637537	8	-0.0955671	0.410326	-4.96106	1e-05	0.00412919	22447132	22447182	22446662	519	FLJ00072
cg18097517	4	-0.13116	0.515132	-4.96095	1e-05	0.00412919	119677831	119677881	119687977	10147	SEC24D
cg21850448	4	0.0481075	0.819527	4.95914	1.01e-05	0.00414132	88023119	88023169	87928152	95017	AFF1
cg00963496	6	-0.0690165	0.195618	-4.95872	1.01e-05	0.00414132	32153973	32154023	32152098	-1924	AGER
cg25919221	1	0.0697766	0.725541	4.95869	1.01e-05	0.00414132	9006630	9006680	9005921	759	CA6
cg22960347	7	-0.04744	0.325843	-4.95964	1.01e-05	0.00414132	155276603	155276653	155250823	25830	EN2
cg19241619	11	0.0565501	0.765238	4.95902	1.01e-05	0.00414132	20761761	20761811	20691116	70695	NELL1
cg05504085	19	0.0650239	0.518259	4.95791	1.01e-05	0.0041483	15575602	15575652	15575381	-270	RASAL3
cg23387863	15	0.0473217	0.798024	4.95553	1.02e-05	0.00416097	77472416	77472466	77472659	244	AX747193
cg21846461	2	0.0493177	0.619662	4.95646	1.02e-05	0.00416097	26837902	26837952	26864210	26259	CIB4
cg07952643	22	0.0488767	0.549576	4.95621	1.02e-05	0.00416097	38812151	38812201	38824136	11936	KCNJ4
cg17566541	11	0.0805987	0.719419	4.95464	1.02e-05	0.00416097	1912238	1912288	1892153	20134	LSP1
cg17882587	2	-0.0984507	0.375569	-4.95557	1.02e-05	0.00416097	18933358	18933408	18770845	-162562	NT5C1B
cg06308720	10	0.0863207	0.355293	4.95506	1.02e-05	0.00416097	81006016	81006066	81003424	2642	ZMIZ1
cg06372654	7	0.0658574	0.629458	4.95241	1.03e-05	0.00416761	128044605	128044655	128043763	892	DQ579129
cg16992960	7	0.0221364	0.888916	4.95177	1.03e-05	0.00417277	157987165	157987215	157862198	-124966	DQ583756
cg16301599	17	-0.0918547	0.709672	-4.95353	1.03e-05	0.00416097	77206340	77206390	77076288	130101	ENGASE
cg05938197	3	0.0362231	0.845739	4.95431	1.03e-05	0.00416097	54674405	54674455	54673883	-521	ESRG
cg12097191	13	-0.0439513	0.68103	-4.95291	1.03e-05	0.00416448	113744601	113744651	113760104	-15503	F7
cg25563256	17	-0.0696132	0.440015	-4.95353	1.03e-05	0.00416097	7341640	7341690	7341591	50	FGF11
cg14411929	21	0.0715167	0.832671	4.95428	1.03e-05	0.00416097	37500400	37500450	37498937	-1512	LOC100133286
cg24014538	13	0.0489563	0.867423	4.95423	1.03e-05	0.00416097	98870016	98870066	98860777	9289	MIR3170
cg13667655	9	0.0516277	0.866595	4.95344	1.03e-05	0.00416097	77707358	77707408	77703500	3858	OSTF1
cg02738617	2	-0.058365	0.226676	-4.95359	1.03e-05	0.00416097	58023996	58024046	58134785	-110789	VRK2
cg12004276	11	0.0585781	0.669806	4.94872	1.04e-05	0.00419148	33913536	33913586	33913835	250	LMO2
cg22241045	4	-0.0776064	0.418259	-4.95074	1.04e-05	0.00417626	54363911	54363961	54424435	60525	LNX1
cg03510528	10	-0.0709041	0.380326	-4.94954	1.04e-05	0.00418505	131132657	131132707	131265453	-132796	MGMT
cg13401658	2	0.107236	0.557648	4.95083	1.04e-05	0.00417626	177311027	177311077	177465779	154753	MIR1246
cg07205589	18	0.0624141	0.839617	4.95006	1.04e-05	0.00418147	21597406	21597456	21594383	3073	TTC39C
cg09494672	19	0.0391894	0.819252	4.95071	1.04e-05	0.00417626	30932051	30932101	30863327	68724	ZNF536
cg21736476	11	-0.0908296	0.403352	-4.94854	1.05e-05	0.00419148	56614878	56614928	56615953	-1025	AK092135
cg07118196	16	0.0671179	0.553788	4.94752	1.05e-05	0.00419443	89462368	89462418	89484775	22358	ANKRD11
cg00586420	2	0.0600628	0.689519	4.94754	1.05e-05	0.00419443	177034711	177034761	177028804	5957	HOXD3
cg18860310	4	-0.0478913	0.284438	-4.94827	1.05e-05	0.00419148	87752454	87752504	87770415	17912	SLC10A6
cg05187154	16	0.0875827	0.660418	4.945	1.06e-05	0.00422226	9828091	9828141	9693953	134188	5S_rRNA
cg02948125	17	-0.113724	0.384109	-4.94438	1.06e-05	0.00422732	7560317	7560367	7554253	6064	ATP1B2
cg19576697	5	0.0435512	0.6756	4.94357	1.06e-05	0.00423499	176837870	176837920	176836576	-1343	F12
cg04103021	4	0.0868345	0.745814	4.94321	1.06e-05	0.00423617	174441703	174441753	174450529	8827	HAND2
cg04604708	7	-0.0855015	0.337406	-4.9453	1.06e-05	0.0042219	137638003	137638053	137638093	-40	LOC100130880
cg26770882	17	-0.0760944	0.479087	-4.94046	1.07e-05	0.0042487	6338131	6338181	6338451	271	AIPL1
cg23869743	10	0.0610816	0.661587	4.94113	1.07e-05	0.0042487	99611477	99611527	99609994	1483	GOLGA7B
cg13775629	10	0.0512595	0.826572	4.94176	1.07e-05	0.0042487	72360398	72360448	72362530	2083	PRF1
cg06159269	1	-0.0853437	0.300164	-4.94058	1.07e-05	0.0042487	8767297	8767347	8813896	46550	RERE
cg13321956	3	0.0729626	0.72111	4.94047	1.07e-05	0.0042487	149051343	149051393	149051258	-84	TM4SF18
cg10588705	17	-0.0710041	0.334548	-4.94046	1.07e-05	0.0042487	20903194	20903244	20946351	43108	USP22
cg04228827	16	-0.0366531	0.73095	-4.94119	1.07e-05	0.0042487	88550316	88550366	88520013	30352	ZFPM1
cg22222281	12	-0.081534	0.261968	-4.93802	1.08e-05	0.00426821	6308709	6308759	6309481	-723	CD9
cg00026290	4	0.0764721	0.741958	4.93945	1.08e-05	0.00425547	10686554	10686604	10686385	-168	CLNK
cg02533787	2	0.0320085	0.128636	4.93899	1.08e-05	0.00425821	149894973	149895023	149894980	43	LYPD6B
cg16657244	10	-0.0587009	0.421213	-4.93977	1.08e-05	0.00425464	103911591	103911641	103911932	-340	NOLC1
cg01027405	5	0.0678286	0.46022	4.93706	1.09e-05	0.00427818	35860287	35860337	35856990	3347	IL7R
cg19002828	X	0.076903	0.483318	4.936	1.09e-05	0.0042819	78623745	78623795	78623048	-696	ITM2A
cg02047547	16	-0.057018	0.375157	-4.93515	1.09e-05	0.00428432	19126241	19126291	19125253	989	ITPRIPL2
cg08213607	16	0.0476645	0.535345	4.93637	1.09e-05	0.00428041	3627243	3627293	3627391	149	NLRC3
cg07725579	20	0.0810644	0.659874	4.93475	1.09e-05	0.00428432	1472369	1472419	1472232	-186	SIRPB2
cg00876681	5	-0.131779	0.409928	-4.93487	1.09e-05	0.00428432	121645964	121646014	121647385	-1371	SNCAIP
cg06383135	4	-0.0865952	0.346481	-4.93659	1.09e-05	0.00428041	53523747	53523797	53522758	-988	USP46
cg23013977	19	-0.0923372	0.46829	-4.93446	1.1e-05	0.00428432	36523056	36523106	36523572	517	CLIP3
cg01188509	6	-0.135841	0.416648	-4.93425	1.1e-05	0.00428432	160509245	160509295	160514113	-4818	LOC729603
cg05098432	10	-0.0794434	0.225494	-4.93223	1.1e-05	0.00430954	95848684	95848734	95848829	-95	PLCE1
cg24000300	8	-0.135061	0.477756	-4.93461	1.1e-05	0.00428432	49014508	49014558	48920994	93564	UBE2V2
cg15088574	1	0.0796506	0.645121	4.9315	1.11e-05	0.00431626	4848991	4849041	4847557	1434	BC037321
cg13800491	13	-0.0933067	0.400251	-4.93067	1.11e-05	0.00432442	29051642	29051692	29069253	17562	BC048278
cg01437781	10	-0.0842479	0.529703	-4.93016	1.11e-05	0.00432801	118563568	118563618	118590479	26912	DQ596646
cg08683263	16	-0.04724	0.129457	-4.92887	1.12e-05	0.00433531	30078112	30078162	30076993	1169	ALDOA
cg13361023	15	0.049954	0.619539	4.9289	1.12e-05	0.00433531	26105126	26105176	26108348	3173	ATP10A
cg19203115	18	0.0807007	0.760297	4.92751	1.12e-05	0.00433987	29263691	29263741	29264685	945	B4GALT6
cg20981848	20	-0.111302	0.304206	-4.92815	1.12e-05	0.00433811	11899257	11899307	11899924	-666	BTBD3
cg11093373	6	0.0447777	0.818198	4.9284	1.12e-05	0.00433811	31698849	31698899	31698038	-860	DDAH2
cg23844527	2	0.0497753	0.73071	4.92763	1.12e-05	0.00433987	120867567	120867617	120834546	33021	EPB41L5
cg24964103	6	0.112111	0.583033	4.92904	1.12e-05	0.00433531	133035379	133035429	133035193	-185	VNN1
cg27435799	X	0.061134	0.686444	4.9266	1.13e-05	0.00434759	3030635	3030685	2984839	45796	ARSF
cg22135566	12	-0.0535564	0.498311	-4.92539	1.13e-05	0.00435176	124416314	124416364	124409596	6719	DNAH10
cg01712425	6	0.0400248	0.822273	4.92619	1.13e-05	0.00434769	117919925	117919975	117923704	3780	GOPC
cg24366564	17	-0.0485302	0.366928	-4.92646	1.13e-05	0.00434759	2843100	2843150	2966900	123752	OR1D5
cg13514772	8	-0.0694038	0.162659	-4.92547	1.13e-05	0.00435176	38770364	38770414	38758752	11662	PLEKHA2
cg05594873	3	0.0870744	0.74571	4.92478	1.13e-05	0.00435683	79814459	79814509	79817058	2550	ROBO1
cg14496799	9	0.0416563	0.786557	4.92304	1.14e-05	0.00437201	112664110	112664160	112629646	34514	AKAP2
cg18638180	21	-0.0954642	0.384117	-4.92162	1.14e-05	0.00438453	46379039	46379089	46359954	19135	FAM207A
cg01072388	16	-0.0626147	0.516084	-4.92296	1.14e-05	0.00437201	85620244	85620294	85645028	-24784	KIAA0182
cg00635560	12	-0.0384717	0.411523	-4.92159	1.14e-05	0.00438453	56359108	56359158	56359845	688	PMEL
cg08580057	6	0.0382386	0.867944	4.92343	1.14e-05	0.00437201	118238040	118238090	118228688	9402	SLC35F1
cg26305090	X	0.050479	0.468692	4.91996	1.15e-05	0.0043971	153987032	153987082	153991030	-3948	DKC1
cg02880169	8	-0.119643	0.571615	-4.92054	1.15e-05	0.00439366	100885941	100885991	100893848	7908	DL491896
cg11696840	17	-0.110157	0.285269	-4.91947	1.15e-05	0.00440043	66773398	66773448	66597094	-176353	FAM20A
cg04397137	17	0.0671069	0.684991	4.92045	1.15e-05	0.00439366	76886862	76886912	76899298	12387	LOC100653515
cg08853304	5	-0.0579827	0.319136	-4.91912	1.15e-05	0.00440159	172030498	172030548	172068275	-37727	NEURL1B
cg12812662	17	0.057293	0.656439	4.91785	1.16e-05	0.00440159	41857553	41857603	41857802	-199	C17orf105
cg08085909	14	0.0425862	0.864713	4.91803	1.16e-05	0.00440159	53390746	53390796	53417590	26795	FERMT2
cg10724867	7	-0.0638341	0.372496	-4.91855	1.16e-05	0.00440159	27218818	27218868	27219879	1013	HOXA10
cg16042212	13	-0.0375754	0.175132	-4.91629	1.16e-05	0.00441511	41706227	41706277	41706935	709	KBTBD6
cg23574443	17	-0.0869556	0.343591	-4.9173	1.16e-05	0.00440597	8263891	8263941	8263858	-82	LOC100128288
cg16699540	3	0.116004	0.584037	4.91785	1.16e-05	0.00440159	156793661	156793711	156807669	-13958	LOC100498859
cg26952697	6	-0.0563554	0.260114	-4.9187	1.16e-05	0.00440159	148881461	148881511	148845548	35913	SASH1
cg04157272	2	-0.0820176	0.464981	-4.9158	1.17e-05	0.00441511	68017789	68017839	68280268	262431	C1D
cg03662049	2	-0.0642901	0.294196	-4.91504	1.17e-05	0.00441511	164204828	164204878	164592512	387684	FIGN
cg01869896	1	0.0527703	0.629261	4.91513	1.17e-05	0.00441511	40420249	40420299	40420783	-484	MFSD2A
cg15695383	X	0.045839	0.697904	4.91534	1.17e-05	0.00441511	11793466	11793516	11778340	15126	MSL3
cg21913301	12	0.0270133	0.818154	4.91469	1.17e-05	0.00441511	20677207	20677257	20724797	-47540	PDE3A
cg14986890	3	-0.10022	0.324008	-4.91438	1.17e-05	0.00441511	158427585	158427635	158450274	22640	RARRES1
cg16790374	8	0.0710764	0.552462	4.91438	1.17e-05	0.00441511	57212793	57212843	57233240	20448	SDR16C5
cg23990942	19	-0.0446449	0.477482	-4.91591	1.17e-05	0.00441511	40946828	40946878	40947986	1109	SERTAD3
cg20068027	14	0.010655	0.917915	4.91116	1.18e-05	0.00443644	96699039	96699089	96722546	-23507	BDKRB1
cg13762244	11	-0.0679918	0.349581	-4.91146	1.18e-05	0.00443577	64951959	64952009	64949303	2657	CAPN1
cg02998463	14	0.0348436	0.713221	4.91187	1.18e-05	0.0044354	76874368	76874418	76873885	533	ESRRB
cg07570113	16	0.0735776	0.725556	4.91352	1.18e-05	0.00442401	59790130	59790180	59789094	-1085	LOC644649
cg02219476	15	0.0564817	0.803719	4.91313	1.18e-05	0.00442601	63115816	63115866	63116155	-339	MIR190A
cg19893929	2	0.0894112	0.775874	4.91263	1.18e-05	0.00442972	16105822	16105872	16082045	23778	MYCN
cg14211075	9	-0.107451	0.32675	-4.91173	1.18e-05	0.0044354	135818431	135818481	135820019	1539	TSC1
cg13794863	1	-0.0517863	0.561519	-4.90944	1.19e-05	0.00444794	36156966	36157016	36181921	24906	C1orf216
cg14126408	10	0.0691549	0.542888	4.90989	1.19e-05	0.00444794	44705292	44705342	44870219	164878	DKFZp547J0510
cg13742956	11	-0.0467501	0.474369	-4.90896	1.19e-05	0.00445035	2612876	2612926	2721227	108352	KCNQ1OT1
cg14355374	10	0.035762	0.740832	4.90937	1.19e-05	0.00444794	3850110	3850160	3827472	-22687	KLF6
cg07143815	8	0.0650907	0.359981	4.9096	1.19e-05	0.00444794	66474918	66474968	66474900	-17	LOC286186
cg26756396	19	-0.0703674	0.309781	-4.9085	1.2e-05	0.00445157	7459296	7459346	7459998	-702	ARHGEF18
cg00678892	2	0.0640294	0.68943	4.90826	1.2e-05	0.00445157	53543334	53543384	53927671	384338	ASB3
cg13777759	17	-0.055217	0.202842	-4.90812	1.2e-05	0.00445157	77134081	77134131	77076288	57793	ENGASE
cg26190835	2	-0.0514724	0.465695	-4.90679	1.2e-05	0.00445882	202937899	202937949	202937977	-78	KIAA2012
cg04025431	8	-0.102825	0.332754	-4.90727	1.2e-05	0.00445681	29093354	29093404	29120609	27256	KIF13B
cg15303382	2	-0.0457431	0.396484	-4.90608	1.2e-05	0.00446329	177355327	177355377	177465779	110403	MIR1246
cg11065015	20	-0.0710239	0.358451	-4.90786	1.2e-05	0.00445174	327120	327170	327369	-199	NRSN2
cg05067125	5	0.0827966	0.674389	4.90663	1.2e-05	0.00445882	76146098	76146148	76145825	323	S100Z
cg20599086	4	0.0135042	0.914997	4.90366	1.21e-05	0.00448837	5574265	5574315	5526882	47433	C4orf6
cg15460793	10	0.0289885	0.853984	4.90365	1.21e-05	0.00448837	43624638	43624688	43633933	-9295	CSGALNACT2
cg10993460	12	0.0345064	0.721337	4.90436	1.21e-05	0.00448532	7276432	7276482	7281465	4984	RBP5
cg06092502	1	-0.0926769	0.192991	-4.90168	1.22e-05	0.0045067	42611687	42611737	42619091	-7404	GUCA2B
cg17825194	12	-0.0556693	0.317541	-4.90197	1.22e-05	0.0045062	124864681	124864731	124824749	-39931	NCOR2
cg25023596	12	-0.0976681	0.365314	-4.90328	1.22e-05	0.0044902	118627893	118627943	118628349	407	TAOK3
cg21634218	19	-0.0516063	0.119993	-4.90062	1.23e-05	0.00451522	50553649	50553699	50553936	-237	FLJ26850
cg04811114	1	0.0605623	0.660404	4.90081	1.23e-05	0.00451522	202172778	202172828	202172904	-126	LGR6
cg04601090	1	-0.0550552	0.441076	-4.89914	1.23e-05	0.00452636	6579787	6579837	6580068	232	PLEKHG5
cg15418980	19	-0.0534634	0.451278	-4.89922	1.23e-05	0.00452636	50365709	50365759	50370257	4499	PNKP
cg05817833	6	-0.104768	0.287686	-4.90007	1.23e-05	0.00451972	113233651	113233701	112670910	562791	RFPL4B
cg05127574	8	0.0943746	0.712133	4.89804	1.24e-05	0.00453546	121714454	121714504	121773492	-59038	AK057448
cg19696012	8	0.0478285	0.848375	4.89807	1.24e-05	0.00453546	128744987	128745037	128746209	1173	BC042052
cg23204113	10	0.0554998	0.685805	4.89709	1.24e-05	0.00454617	91407977	91408027	91405328	-2698	PANK1
cg19793499	7	-0.0742557	0.272022	-4.89501	1.25e-05	0.00456641	70096328	70096378	70231247	-134869	AUTS2
cg22428541	20	-0.0638873	0.397874	-4.8955	1.25e-05	0.00456284	60945464	60945514	60942367	-3097	LAMA5
cg00022900	8	0.0538686	0.817035	4.89578	1.25e-05	0.00456224	94143484	94143534	94179078	35545	LOC389676
cg25876443	15	-0.0535574	0.240446	-4.89228	1.26e-05	0.00458222	89960054	89960104	89939404	20700	AK054710
cg09422239	7	-0.0986384	0.419871	-4.89319	1.26e-05	0.0045803	46552405	46552455	46736719	184265	AK125311
cg17744037	10	-0.129779	0.451383	-4.89312	1.26e-05	0.0045803	63834800	63834850	63808969	25831	ARID5B
cg17450815	12	-0.0485849	0.261623	-4.89364	1.26e-05	0.0045803	53584001	53584051	53575134	-8866	CSAD
cg02046562	3	0.0227157	0.876667	4.89225	1.26e-05	0.00458222	58200021	58200071	58200397	377	DNASE1L3
cg18715243	8	-0.0847115	0.332688	-4.89258	1.26e-05	0.00458222	37658705	37658755	37654400	4355	GPR124
cg05135107	19	0.0564595	0.683952	4.89349	1.26e-05	0.0045803	55219600	55219650	55219600	0	LILRP2
cg22530462	1	0.0716919	0.716701	4.892	1.26e-05	0.00458232	237209586	237209636	237205701	3885	RYR2
cg17063269	6	0.0561397	0.772653	4.89132	1.27e-05	0.00458521	88494499	88494549	88494577	-28	AY927641
cg24387380	15	0.0489356	0.798016	4.89033	1.27e-05	0.00459399	27159108	27159158	27184685	25528	GABRB3
cg22122342	13	0.0778321	0.824909	4.88944	1.27e-05	0.00459399	114054886	114054936	114018462	-36473	GRTP1
cg09055205	8	0.0867764	0.626974	4.88983	1.27e-05	0.00459399	27780272	27780322	27743632	-36639	MIR4287
cg21735668	15	-0.0582658	0.374912	-4.88928	1.27e-05	0.00459399	67072303	67072353	67000929	71424	SMAD6
cg27635271	15	-0.0524913	0.317886	-4.88998	1.27e-05	0.00459399	75941526	75941576	75941347	229	SNX33
cg06759874	4	-0.0906297	0.300317	-4.89139	1.27e-05	0.00458521	186960904	186960954	186947739	-13164	U4
cg20768915	1	-0.0867064	0.45291	-4.88973	1.27e-05	0.00459399	220992192	220992242	220999117	-6875	U6atac
cg18813159	11	-0.0863263	0.264738	-4.88704	1.28e-05	0.00460616	353762	353812	369794	-16032	B4GALNT4
cg25338134	3	-0.0693592	0.316463	-4.889	1.28e-05	0.00459457	72940460	72940510	72937384	3126	GXYLT2
cg13033722	6	-0.0644951	0.410943	-4.88808	1.28e-05	0.00460395	43111240	43111290	43100158	11082	PTK7
cg08286551	19	-0.0658231	0.493344	-4.8879	1.28e-05	0.00460395	1168791	1168841	1174281	5441	SBNO2
cg15107117	7	0.0480856	0.810824	4.88738	1.28e-05	0.00460616	105817731	105817781	105753056	-64724	SYPL1
cg22207405	2	-0.0687	0.406143	-4.88703	1.28e-05	0.00460616	70853857	70853907	70781146	-72760	TGFA
cg09179916	5	0.0905881	0.731813	4.88604	1.29e-05	0.004614	38445784	38445834	38445577	257	EGFLAM
cg00632364	6	-0.0265805	0.0976585	-4.8853	1.29e-05	0.00462168	170401255	170401305	170571656	170352	LOC154449
cg02467956	12	-0.0610432	0.370574	-4.88677	1.29e-05	0.00460641	116737735	116737785	116714990	-22744	MED13L
cg22169990	7	-0.122259	0.471641	-4.88282	1.3e-05	0.00463728	150786050	150786100	150783825	2226	AGAP3
cg23091122	1	0.0632134	0.692555	4.8842	1.3e-05	0.00463492	110024239	110024289	110026560	-2271	ATXN7L2
cg18456933	4	-0.140444	0.443095	-4.88243	1.3e-05	0.00463728	15692171	15692221	15688600	3571	FAM200B
cg07721901	5	0.0501546	0.760009	4.88245	1.3e-05	0.00463728	94726765	94726815	94727047	-232	FAM81B
cg19084794	8	0.0877387	0.668369	4.88388	1.3e-05	0.004635	96086565	96086615	96085223	-1341	MIR3150B
cg06568323	13	0.0350875	0.749483	4.88288	1.3e-05	0.00463728	100745507	100745557	100741268	4239	PCCA
cg16421616	2	-0.0814475	0.503148	-4.88219	1.3e-05	0.00463728	151444449	151444499	151542508	-98009	SNORD95
cg22209445	3	-0.091571	0.357464	-4.88371	1.3e-05	0.004635	196041142	196041192	196045164	3973	TCTEX1D2
cg17385247	10	-0.0550151	0.340033	-4.88136	1.31e-05	0.00464154	115718419	115718469	115671514	46955	AK000154
cg12022621	1	0.0510732	0.519949	4.88212	1.31e-05	0.00463728	203734505	203734555	203734283	222	LAX1
cg21871338	14	-0.0818266	0.349961	-4.88112	1.31e-05	0.00464154	87262807	87262857	87372121	-109264	LOC283585
cg08664568	1	0.0754899	0.431101	4.88174	1.31e-05	0.0046394	39598712	39598762	39587984	10728	MACF1
cg10959820	4	-0.0880062	0.209192	-4.88058	1.31e-05	0.00464472	3306655	3306705	3311451	-4746	RGS12
cg00660167	17	-0.0956678	0.198742	-4.88032	1.31e-05	0.00464472	80200973	80201023	80193649	7325	SLC16A3
cg12299795	1	0.0768717	0.737896	4.87797	1.32e-05	0.00464472	64982043	64982093	64971596	10497	CACHD1
cg20250426	7	0.0700905	0.44098	4.87831	1.32e-05	0.00464472	96655105	96655155	96654142	-962	DLX5
cg15175162	4	-0.0748287	0.336869	-4.87934	1.32e-05	0.00464472	15657657	15657707	15657034	-622	FBXL5
cg22058452	2	-0.136893	0.472362	-4.87945	1.32e-05	0.00464472	95662165	95662215	95691478	-29264	MAL
cg01835725	3	-0.0506396	0.250124	-4.87901	1.32e-05	0.00464472	52002500	52002550	52001481	-1018	PCBP4
cg24092340	17	0.0618018	0.677605	4.87845	1.32e-05	0.00464472	8770908	8770958	8770993	86	PIK3R6
cg20980108	6	-0.101116	0.260891	-4.87916	1.32e-05	0.00464472	80316821	80316871	80340999	-24178	SH3BGRL2
cg06909248	17	0.0697397	0.719131	4.8794	1.32e-05	0.00464472	70256462	70256512	70117160	139302	SOX9
cg04525852	4	-0.0954684	0.295224	-4.87643	1.33e-05	0.00464472	125632488	125632538	125633886	1349	ANKRD50
cg25451660	11	0.0223226	0.882067	4.87658	1.33e-05	0.00464472	11641324	11641374	11643560	2237	GALNTL4
cg14221612	7	0.0399844	0.688503	4.87726	1.33e-05	0.00464472	22694278	22694328	22766765	-72437	IL6
cg00688803	17	0.066507	0.646891	4.87553	1.33e-05	0.00464472	29902779	29902829	29902531	-297	mir-108-1
cg09856467	22	0.0595694	0.794041	4.87569	1.33e-05	0.00464472	26938887	26938937	26951288	12352	MIR548J
cg18476993	7	-0.0421381	0.462928	-4.87727	1.33e-05	0.00464472	150935555	150935605	150935506	99	MIR671
cg20080548	19	0.0575809	0.731412	4.87634	1.33e-05	0.00464472	36020150	36020200	36019252	-947	SBSN
cg07957491	9	-0.0487802	0.326944	-4.87673	1.33e-05	0.00464472	134407190	134407240	134406661	-528	UCK1
cg26551026	18	0.100569	0.64467	4.87352	1.34e-05	0.00464472	20717693	20717743	20715726	1967	CABLES1
cg00942495	15	0.0839425	0.809231	4.8742	1.34e-05	0.00464472	76214566	76214616	76225470	10855	FBXO22-AS1
cg13821914	11	-0.075816	0.534397	-4.8742	1.34e-05	0.00464472	2031889	2031939	2019064	-12825	H19
cg18105361	5	0.0610544	0.510318	4.87532	1.34e-05	0.00464472	135536668	135536718	135528850	-7817	LOC389332
cg16190888	2	0.0774201	0.752553	4.87343	1.34e-05	0.00464472	69428185	69428235	69330813	97422	MIR3126
cg04340258	19	-0.0600272	0.317691	-4.87462	1.34e-05	0.00464472	3398705	3398755	3366564	32142	NFIC
cg12069379	10	0.0425236	0.544947	4.87326	1.34e-05	0.00464472	105681710	105681760	105678044	-3666	OBFC1
cg14162552	9	-0.0676026	0.423159	-4.87357	1.34e-05	0.00464472	139744532	139744582	139743255	1277	PHPT1
cg10369125	4	0.0624243	0.607322	4.8736	1.34e-05	0.00464472	53706116	53706166	53728494	-22328	RASL11B
cg17638841	11	-0.0610212	0.386387	-4.87439	1.34e-05	0.00464472	8832817	8832867	8832881	65	ST5
cg07536737	2	-0.0865281	0.4204	-4.87477	1.34e-05	0.00464472	98630091	98630141	98612353	-17737	TMEM131
cg23706819	4	-0.138939	0.367086	-4.8725	1.35e-05	0.00464472	89152212	89152262	89152473	262	ABCG2
cg10123654	16	-0.0780415	0.262555	-4.87299	1.35e-05	0.00464472	4162492	4162542	4166185	3645	ADCY9
cg05853285	11	0.0408013	0.360308	4.87279	1.35e-05	0.00464472	44339571	44339621	44331715	-7905	ALX4
cg20846192	7	-0.0874946	0.382693	-4.8725	1.35e-05	0.00464472	43012726	43012776	42971938	40838	MRPL32
cg21162977	9	-0.0345111	0.0860037	-4.8724	1.35e-05	0.00464472	19050345	19050395	19049371	1024	RRAGA
cg09642428	5	0.0332876	0.84255	4.87308	1.35e-05	0.00464472	136645615	136645665	136834437	188773	SPOCK1
cg09578113	7	-0.0424551	0.32221	-4.87266	1.35e-05	0.00464472	47420102	47420152	47409217	-10934	TNS3
cg04076774	12	0.0418095	0.75242	4.86978	1.36e-05	0.00466955	107954581	107954631	107974633	-20052	BTBD11
cg15408497	21	-0.0894528	0.369162	-4.86939	1.36e-05	0.00466955	35133653	35133703	35122109	11544	ITSN1
cg18451957	6	0.0423098	0.774909	4.87013	1.36e-05	0.00466908	35800942	35800992	35773070	27872	LHFPL5
cg17739202	1	0.0669165	0.692791	4.87043	1.36e-05	0.00466908	165186436	165186486	165182516	-3919	LMX1A
cg13961400	6	-0.0282354	0.398572	-4.86875	1.36e-05	0.00466955	31657548	31657598	31651816	-5731	LY6G5C
cg27009556	16	0.0499488	0.693401	4.86952	1.36e-05	0.00466955	81813969	81814019	81812898	1071	PLCG2
cg03516026	1	0.0805781	0.701214	4.86876	1.36e-05	0.00466955	16564601	16564651	16563658	-992	RSG1
cg24969303	13	-0.0590266	0.274674	-4.87018	1.36e-05	0.00466908	34216588	34216638	34250931	34344	STARD13
cg09105683	5	0.0497067	0.799197	4.86733	1.37e-05	0.00466955	178799659	178799709	178772430	-27278	ADAMTS2
cg04891040	16	0.051935	0.663531	4.86768	1.37e-05	0.00466955	66399929	66399979	66400524	-595	CDH5
cg05620676	4	-0.0941506	0.479796	-4.86739	1.37e-05	0.00466955	3469040	3469090	3465032	4008	DOK7
cg05957749	1	-0.0493735	0.229705	-4.86866	1.37e-05	0.00466955	39875787	39875837	39875175	612	KIAA0754
cg01765623	17	0.0236212	0.878247	4.86737	1.37e-05	0.00466955	75553783	75553833	75543022	10761	LOC100507351
cg18676053	9	0.0694402	0.74944	4.86791	1.37e-05	0.00466955	124133094	124133144	124132544	-549	STOM
cg03997992	3	0.0377875	0.795044	4.86827	1.37e-05	0.00466955	119123065	119123115	119182470	59356	TMEM39A
cg01411912	1	-0.042294	0.588715	-4.86545	1.38e-05	0.00468088	153517215	153517265	153518229	-964	AK307246
cg21411781	3	0.0662401	0.68338	4.86548	1.38e-05	0.00468088	131984709	131984759	132004253	19545	CPNE4
cg02181594	2	0.0601577	0.71352	4.8648	1.38e-05	0.00468383	75792165	75792215	75788406	-3808	FAM176A
cg09255473	7	0.0821954	0.586146	4.86587	1.38e-05	0.00468088	4169256	4169306	4169316	-10	SDK1
cg01348374	3	0.0511163	0.763257	4.86614	1.38e-05	0.00468086	181313591	181313641	181328150	-14559	SOX2-OT
cg08289525	15	0.0724697	0.702273	4.86503	1.38e-05	0.00468375	92939006	92939056	92937139	1867	ST8SIA2
cg08091666	17	-0.0663172	0.276168	-4.86632	1.38e-05	0.00468086	79961769	79961819	79980772	19004	STRA13
cg15453708	7	0.0859458	0.603516	4.86348	1.39e-05	0.00469724	151493597	151493647	151503819	-10172	BC040865
cg21879102	12	-0.0771456	0.335322	-4.86237	1.39e-05	0.00470759	120241409	120241459	120242281	873	CIT
cg06201219	10	-0.0598054	0.320219	-4.86253	1.39e-05	0.00470759	7603674	7603724	7661635	57912	ITIH5
cg03940074	16	0.0285759	0.826515	4.86401	1.39e-05	0.00469266	11376154	11376204	11375191	-962	PRM1
cg21416237	17	-0.0529618	0.478426	-4.86026	1.4e-05	0.00472992	39970091	39970141	39968961	1130	FKBP10
cg02030219	16	0.0565441	0.420217	4.86101	1.4e-05	0.00472398	1958654	1958704	1968230	9577	HS3ST6
cg07298547	16	0.0902604	0.491626	4.86087	1.4e-05	0.00472398	85585306	85585356	85645028	-59672	KIAA0182
cg17845732	19	-0.0563972	0.377937	-4.85808	1.41e-05	0.00474636	36130321	36130371	36132646	-2325	ETV2
cg10305797	19	0.0778197	0.648389	4.85834	1.41e-05	0.00474586	35981627	35981677	35981432	-244	KRTDAP
cg05469118	11	-0.0977432	0.353801	-4.85903	1.41e-05	0.00473902	122215053	122215103	122238466	23364	MIR100HG
cg23460145	11	-0.0602422	0.498769	-4.859	1.41e-05	0.00473902	73073424	73073474	73087404	-13979	RELT
cg00273863	6	0.0484706	0.494817	4.859	1.41e-05	0.00473902	31743961	31744011	31745107	1147	VWA7
cg01976921	8	0.0359386	0.80449	4.85777	1.42e-05	0.00474767	38342037	38342087	38326351	-15735	FGFR1
cg06473363	6	-0.0837796	0.423136	-4.85623	1.42e-05	0.00474957	31631796	31631846	31633178	1382	GPANK1
cg23843180	2	-0.0785994	0.382076	-4.85602	1.42e-05	0.00474957	233852789	233852839	233877950	25112	NGEF
cg02253142	15	0.0438447	0.853716	4.85711	1.42e-05	0.00474957	52048211	52048261	52043757	4454	TMOD2
cg18949044	4	-0.128091	0.524043	-4.85736	1.42e-05	0.00474957	156443754	156443804	156385051	-58752	TRNA_Leu
cg16300838	10	-0.0322393	0.64282	-4.85623	1.42e-05	0.00474957	135109211	135109261	135104537	-4673	TUBGCP2
cg15318662	6	0.0679836	0.789825	4.85663	1.42e-05	0.00474957	31743726	31743776	31745107	1333	VWA7
cg20518446	11	-0.107911	0.221636	-4.85516	1.43e-05	0.00474957	62315033	62315083	62314331	-702	AHNAK
cg11309237	5	-0.0711596	0.338353	-4.8553	1.43e-05	0.00474957	81643328	81643378	81678763	-35386	BC132949
cg12216688	2	0.048787	0.718884	4.85566	1.43e-05	0.00474957	121197381	121197431	121223924	26544	LOC84931
cg11050988	7	-0.0609795	0.479178	-4.85413	1.43e-05	0.00475913	1952599	1952649	1980184	27585	MAD1L1
cg10746447	11	-0.0919033	0.396964	-4.85542	1.43e-05	0.00474957	95809716	95809766	95724095	85621	Mir_548
cg19526455	17	0.0556318	0.600249	4.85411	1.43e-05	0.00475913	37787862	37787912	37784750	3112	PPP1R1B
cg16777510	17	0.0700419	0.617527	4.85566	1.43e-05	0.00474957	40439972	40440022	40440073	-51	STAT5A
cg16202624	6	0.0603071	0.274755	4.85256	1.44e-05	0.0047801	106960970	106961020	106959304	1666	AIM1
cg02555215	12	0.0344487	0.908775	4.85206	1.44e-05	0.00478326	113497510	113497560	113495661	1899	DTX1
cg25453625	7	-0.0615364	0.56413	-4.85191	1.44e-05	0.00478326	4347750	4347800	4267018	80733	SDK1
cg10368536	16	0.0309447	0.847991	4.85004	1.45e-05	0.00480016	67518179	67518229	67517715	-463	AGRP
cg20754844	5	0.0579637	0.691886	4.85119	1.45e-05	0.00479119	149462180	149462230	149460586	-1593	CSF1R
cg25223798	4	0.0531847	0.699177	4.84995	1.45e-05	0.00480016	7191910	7191960	7194373	-2463	SORCS2
cg12315311	19	0.0469938	0.574074	4.84956	1.45e-05	0.00480016	54568393	54568443	54567206	-1236	VSTM1
cg20543426	3	0.0517458	0.75045	4.85067	1.45e-05	0.00479592	55581044	55581094	55521330	-59763	WNT5A
cg06394621	10	-0.0863691	0.404249	-4.8488	1.46e-05	0.00480441	29236319	29236369	29163435	-72933	5S_rRNA
cg07268332	11	-0.0700863	0.362402	-4.8483	1.46e-05	0.00480888	10476494	10476544	10476665	-171	AMPD3
cg27504861	17	0.0672233	0.783146	4.84929	1.46e-05	0.00480016	49825314	49825364	50235728	410415	CA10
cg21945930	7	0.0504904	0.321045	4.84936	1.46e-05	0.00480016	96631580	96631630	96633609	2030	DLX6-AS1
cg27000228	5	0.080937	0.62045	4.84646	1.47e-05	0.00483125	178722676	178722726	178772430	49705	ADAMTS2
cg04403423	1	0.0850732	0.713313	4.84571	1.47e-05	0.00483447	116917569	116917619	116916488	1131	ATP1A1
cg20122727	4	0.0619698	0.268999	4.84576	1.47e-05	0.00483447	75719907	75719957	75719881	-75	BTC
cg25214187	11	0.0350016	0.690975	4.84557	1.47e-05	0.00483447	134285922	134285972	134282199	3773	LOC283177
cg02678414	16	-0.0582006	0.464798	-4.84698	1.47e-05	0.00482637	2209791	2209841	2205798	4042	TRAF7
cg09167976	5	-0.0915289	0.325092	-4.84348	1.48e-05	0.00484698	56835389	56835439	56778635	-56753	ACTBL2
cg16359915	6	-0.037956	0.444784	-4.84452	1.48e-05	0.00484028	31696259	31696309	31697568	1260	DDAH2
cg18810983	3	0.0225275	0.885321	4.84537	1.48e-05	0.00483447	192632111	192632161	192635949	3839	MB21D2
cg13908299	12	-0.0309105	0.459212	-4.84428	1.48e-05	0.00484028	124833144	124833194	124824749	-8444	NCOR2
cg26768556	17	-0.054463	0.364812	-4.84412	1.48e-05	0.00484028	48179189	48179239	48173058	6181	PDK2
cg26939503	6	0.0490989	0.775993	4.84457	1.48e-05	0.00484028	160680034	160680084	160679962	-71	SLC22A2
cg15084803	3	0.0766907	0.702837	4.84306	1.49e-05	0.00485017	14160910	14160960	14166370	5411	CHCHD4
cg23365801	17	-0.0740482	0.378268	-4.84154	1.49e-05	0.0048712	7832860	7832910	7832752	-156	KCNAB3
cg02876276	17	-0.0761705	0.583717	-4.8412	1.5e-05	0.00487312	77834250	77834300	77813212	-21086	CBX4
cg07011231	2	0.0553461	0.777864	4.84005	1.5e-05	0.00488224	73329813	73329863	73340145	10333	RAB11FIP5
cg22117637	2	0.071757	0.685168	4.84072	1.5e-05	0.00487744	223285445	223285495	223289321	-3826	SGPP2
cg10224107	19	0.0361717	0.391558	4.8393	1.51e-05	0.00488224	47813080	47813130	47813103	27	C5AR1
cg03339668	12	-0.0655425	0.472034	-4.83831	1.51e-05	0.00488224	120241908	120241958	120242281	325	CIT
cg19604896	3	0.0437907	0.779114	4.83767	1.51e-05	0.00488224	2629864	2629914	2553272	76592	CNTN4
cg18192602	1	-0.0941475	0.251469	-4.83854	1.51e-05	0.00488224	8177024	8177074	8086392	-90681	ERRFI1
cg24279017	12	-0.0683045	0.302039	-4.83763	1.51e-05	0.00488224	11877740	11877790	11802787	74953	ETV6
cg05210501	7	-0.0390383	0.149399	-4.83913	1.51e-05	0.00488224	27219344	27219394	27219879	536	HOXA10
cg21173150	12	0.0679004	0.657845	4.83811	1.51e-05	0.00488224	53321538	53321588	53320252	-1335	KRT8
cg19273756	17	0.13195	0.580663	4.83854	1.51e-05	0.00488224	57229642	57229692	57228581	-1109	MIR301A
cg04657700	2	0.071989	0.690837	4.83765	1.51e-05	0.00488224	223535084	223535134	223536456	-1372	MOGAT1
cg02637512	5	0.0517257	0.643861	4.83927	1.51e-05	0.00488224	137476272	137476322	137475131	-1190	NME5
cg18298494	14	-0.0541424	0.39486	-4.83816	1.51e-05	0.00488224	76447327	76447377	76448091	765	TGFB3
cg18808929	8	-0.0714785	0.240558	-4.83685	1.52e-05	0.00488672	61825419	61825469	61880306	54838	LOC100130298
cg20629316	1	0.0423669	0.815533	4.83735	1.52e-05	0.00488224	64413732	64413782	64262127	-151654	Mir_544
cg18009484	11	-0.0390811	0.169022	-4.83546	1.52e-05	0.00489343	131630593	131630643	131779499	-148906	NTM
cg14459059	14	0.0619569	0.817561	4.8364	1.52e-05	0.00489054	56582807	56582857	56585092	-2235	PELI2
cg10374402	10	0.0721989	0.756582	4.83739	1.52e-05	0.00488224	82300550	82300600	82300574	26	SH2D4B
cg17065772	3	0.0677313	0.76788	4.83517	1.53e-05	0.00489343	14991718	14991768	14989930	-1787	AK096279
cg08706907	11	-0.0519041	0.376367	-4.83494	1.53e-05	0.00489343	46696158	46696208	46722119	25962	ARHGAP1
cg18805774	8	-0.0617309	0.320756	-4.83464	1.53e-05	0.00489439	144207211	144207261	144241456	34196	LY6H
cg10021364	19	0.0524636	0.337205	4.83499	1.53e-05	0.00489343	54368965	54369015	54369610	-595	MYADM
cg15646543	5	-0.0632017	0.365528	-4.83507	1.53e-05	0.00489343	141242686	141242736	141249153	6467	PCDH1
cg20682639	5	0.0605996	0.611825	4.83405	1.53e-05	0.00489695	31799235	31799285	31798995	290	PDZD2
cg00583861	1	-0.0964991	0.470562	-4.83406	1.53e-05	0.00489695	32014362	32014412	32042085	-27722	TINAGL1
cg14081861	6	0.0564351	0.666997	4.83492	1.53e-05	0.00489343	151288103	151288153	151260357	27796	U6
cg05757378	10	-0.0985583	0.369885	-4.83251	1.54e-05	0.00491067	89510422	89510472	89552511	42090	ATAD1
cg01139039	7	-0.0361757	0.136073	-4.83305	1.54e-05	0.00490622	150778158	150778208	150777950	-257	FASTK
cg21143896	7	-0.085784	0.237895	-4.83321	1.54e-05	0.00490622	2802373	2802423	2854892	52519	GNA12
cg14329680	11	0.061541	0.701584	4.83234	1.54e-05	0.00491067	116205062	116205112	116349913	144852	Mir_652
cg07997634	7	-0.150363	0.440209	-4.83181	1.54e-05	0.00491386	95818282	95818332	95849067	30786	MIR591
cg00126698	X	0.0534655	0.559667	4.83037	1.55e-05	0.00491676	100640503	100640553	100641211	709	BTK
cg06465851	2	-0.118352	0.352647	-4.83001	1.55e-05	0.00491714	68025060	68025110	68280268	255209	C1D
cg02303016	7	-0.0755387	0.378795	-4.83143	1.55e-05	0.00491386	130020130	130020180	130020289	-159	CPA1
cg18144655	2	0.0586402	0.762009	4.83131	1.55e-05	0.00491386	114007341	114007391	113993845	13496	LOC654433
cg15684772	21	0.0695136	0.709048	4.83025	1.55e-05	0.00491676	47337824	47337874	47316121	21704	PCBP3
cg09941208	1	-0.0648434	0.243797	-4.83128	1.55e-05	0.00491386	45308248	45308298	45308615	368	PTCH2
cg23154849	2	0.062679	0.644107	4.83101	1.55e-05	0.00491476	209240143	209240193	209224568	15625	PTH2R
cg19372602	1	-0.0770038	0.233316	-4.83034	1.55e-05	0.00491676	156116157	156116207	156119734	-3527	SEMA4A
cg11578064	12	-0.0770497	0.299296	-4.82828	1.56e-05	0.00491869	112074044	112074094	112037479	-36564	ATXN2
cg22687873	10	0.0873279	0.764998	4.82876	1.56e-05	0.00491869	12211746	12211796	12237960	-26164	CDC123
cg03056393	1	0.0535728	0.836068	4.82863	1.56e-05	0.00491869	182860161	182860211	182850398	9813	DHX9
cg01002722	7	0.0511298	0.660057	4.82834	1.56e-05	0.00491869	5608879	5608929	5632435	-23556	FSCN1
cg05852824	15	0.0509879	0.607067	4.82768	1.56e-05	0.00491869	26543767	26543817	26360959	182858	LOC503519
cg16752876	2	0.0661683	0.757565	4.82921	1.56e-05	0.00491869	19553187	19553237	19548189	5048	MIR4757
cg03840289	4	-0.0534438	0.324022	-4.82902	1.56e-05	0.00491869	2262268	2262318	2263738	1421	MXD4
cg20716653	5	-0.100649	0.347096	-4.82819	1.56e-05	0.00491869	65124049	65124099	65081601	42448	NLN
cg11905611	12	-0.0578989	0.44154	-4.8279	1.56e-05	0.00491869	14720925	14720975	14720790	-183	PLBD1
cg00953201	13	0.0835146	0.678847	4.82945	1.56e-05	0.00491869	30156486	30156536	30169824	13339	SLC7A1
cg25892296	4	0.0235205	0.881634	4.82733	1.57e-05	0.00491869	146602213	146602263	146601355	858	C4orf51
cg00811122	3	-0.0602431	0.683983	-4.82726	1.57e-05	0.00491869	13177747	13177797	13114616	-63130	IQSEC1
cg06329316	3	0.0433424	0.829609	4.82604	1.57e-05	0.00492618	65567076	65567126	65387378	-179747	MAGI1
cg02825344	1	-0.0366692	0.508986	-4.82713	1.57e-05	0.00491869	1102294	1102344	1102483	-189	MIR200B
cg26373541	4	-0.0903457	0.376503	-4.82647	1.57e-05	0.00492264	6644336	6644386	6642589	1747	MRFAP1
cg02332073	7	0.0556917	0.525228	4.8266	1.57e-05	0.00492264	130372419	130372469	130372267	-151	TSGA13
cg17179881	22	-0.0398828	0.185883	-4.82551	1.58e-05	0.00492624	43507615	43507665	43506753	912	BIK
cg12377111	17	-0.0331871	0.643466	-4.8254	1.58e-05	0.00492624	7808829	7808879	7809440	-611	SCARNA21
cg12847502	2	-0.0405637	0.478906	-4.8255	1.58e-05	0.00492624	43437862	43437912	43453744	15834	ZFP36L2
cg18198461	8	0.0432424	0.382226	4.82353	1.59e-05	0.00494303	143523293	143523343	143545376	-22083	BAI1
cg18594467	3	0.0755039	0.75286	4.82381	1.59e-05	0.00494303	1809617	1809667	2140549	-330932	CNTN4
cg00320980	10	0.0490744	0.442484	4.82372	1.59e-05	0.00494303	134839587	134839637	134884432	-44845	GPR123
cg06586265	3	-0.119702	0.40276	-4.82368	1.59e-05	0.00494303	170040557	170040607	170009434	31123	PRKCI
cg04410989	20	0.105097	0.724155	4.82281	1.59e-05	0.00494443	35578437	35578487	35580245	1809	SAMHD1
cg25493948	15	-0.0599745	0.214533	-4.82305	1.59e-05	0.00494443	33154262	33154312	33262927	-108665	SNORD77
cg10835711	8	0.0338899	0.747259	4.82298	1.59e-05	0.00494443	77618091	77618141	77616277	1864	ZFHX4
cg25001764	15	-0.0905213	0.48549	-4.82139	1.6e-05	0.00496077	68480649	68480699	68498447	17799	CALML4
cg06720190	7	0.0179002	0.886179	4.82033	1.6e-05	0.00497145	1133882	1133932	1131364	2518	GPER
cg23642392	4	0.0634399	0.641614	4.82072	1.6e-05	0.00496838	10042399	10042449	10041871	-577	SLC2A9
cg02589501	4	-0.0571762	0.321314	-4.82152	1.6e-05	0.00496077	53523850	53523900	53522758	-1091	USP46
cg19402991	2	-0.0765374	0.247354	-4.81961	1.61e-05	0.00497629	164204865	164204915	164592512	387598	FIGN
cg25165199	13	-0.0732346	0.393612	-4.81962	1.61e-05	0.00497629	49107693	49107743	49107315	-377	RCBTB2
cg10761141	14	0.0272506	0.865165	4.81871	1.61e-05	0.00498348	94844776	94844826	94849577	4802	SERPINA1
cg17857691	1	0.0699862	0.784947	4.81874	1.61e-05	0.00498348	212537898	212537948	212526159	11789	SNORA16B
cg05441917	16	-0.0553004	0.533164	-4.81855	1.61e-05	0.00498348	1365865	1365915	1364020	1895	UBE2I
cg21690793	6	0.0298093	0.87334	4.81657	1.62e-05	0.00499538	792608	792658	780213	-12444	AK093403
cg03434907	11	-0.0858907	0.224625	-4.81697	1.62e-05	0.00499538	128323520	128323570	128392204	68685	ETS1
cg04723680	17	-0.0395414	0.3769	-4.81676	1.62e-05	0.00499538	27312805	27312855	27309056	-3798	SEZ6
cg08486903	7	-0.0800046	0.202459	-4.81689	1.62e-05	0.00499538	98739446	98739496	98741742	2247	SMURF1
cg10127375	14	-0.0892393	0.332861	-4.81689	1.62e-05	0.00499538	69134577	69134627	69260630	126054	ZFP36L1
cg13266773	8	0.0833273	0.499293	4.81618	1.63e-05	0.00499538	104310330	104310380	104310660	-280	FZD6
cg23035172	5	0.100657	0.624513	4.81592	1.63e-05	0.00499591	179443379	179443429	179442396	-982	MIR340
cg00952050	20	-0.0730893	0.341975	-4.81557	1.63e-05	0.00499821	33584990	33585040	33578274	-6765	MIR499B
cg20449074	7	-0.0781309	0.376279	-4.81486	1.63e-05	0.00499967	10658637	10658687	10979812	321176	NDUFA4
cg13998988	14	0.0527288	0.794126	4.81528	1.63e-05	0.00499951	58063677	58063727	58063614	-112	SLC35F4
cg03158310	16	-0.07633	0.268123	-4.81503	1.63e-05	0.00499967	2086186	2086236	2083264	2971	SLC9A3R2
cg07436896	13	0.0712452	0.537875	4.81625	1.63e-05	0.00499538	84512421	84512471	84456527	-55893	SLITRK1
cg01727923	2	0.0616641	0.659596	4.81616	1.63e-05	0.00499538	98644383	98644433	98612353	-32029	TMEM131
cg14691971	8	-0.0941327	0.421043	-4.81389	1.64e-05	0.00501241	102300300	102300350	102374021	-73671	AK291701
cg00833777	16	0.0554677	0.561723	4.81358	1.64e-05	0.00501405	31271592	31271642	31271287	355	ITGAM
cg06830981	1	0.0564689	0.701395	4.81323	1.64e-05	0.00501544	22142441	22142491	22138757	3734	LDLRAD2
cg27657532	19	-0.0862719	0.320092	-4.81308	1.64e-05	0.00501544	2923798	2923848	2907105	16742	ZNF57
cg23411150	6	0.0358241	0.477152	4.81124	1.65e-05	0.00503587	1643624	1643674	1610680	32944	FOXC1
cg07020967	12	0.0840961	0.566784	4.81239	1.65e-05	0.00502012	44410498	44410548	44229961	180537	TMEM117
cg06161540	16	-0.0572197	0.42121	-4.81249	1.65e-05	0.00502012	1361805	1361855	1359627	2179	UBE2I
cg27352373	6	0.0271343	0.871033	4.80916	1.66e-05	0.00505867	15522993	15523043	15401088	121955	JARID2
cg14183540	11	-0.0612881	0.385629	-4.80959	1.66e-05	0.00505867	3174957	3175007	3186581	11575	OSBPL5
cg02717339	2	-0.0502823	0.327596	-4.80892	1.67e-05	0.00505867	97524718	97524768	97523755	-1011	ANKRD39
cg06964816	4	0.0687363	0.3821	4.80799	1.67e-05	0.00506039	79472593	79472643	79472741	-98	ANXA3
cg20589862	6	0.0859436	0.529628	4.80846	1.67e-05	0.00505867	139351148	139351198	139349818	1379	C6orf115
cg24454109	11	0.0884694	0.540109	4.80843	1.67e-05	0.00505867	69520221	69520271	69519105	-1165	FGF19
cg08371951	6	-0.0895355	0.500569	-4.80875	1.67e-05	0.00505867	33396560	33396610	33387846	8764	SYNGAP1
cg00183886	4	-0.0755862	0.233266	-4.80845	1.67e-05	0.00505867	53524296	53524346	53525501	1206	USP46
cg21555099	11	-0.100397	0.434481	-4.80792	1.67e-05	0.00506039	114013744	114013794	113931287	82507	ZBTB16
cg00771593	16	0.0511025	0.778582	4.80719	1.68e-05	0.00506921	67472931	67472981	67465035	7896	HSD11B2
cg08509383	6	-0.0459927	0.41821	-4.80377	1.69e-05	0.00511661	31696248	31696298	31697568	1271	DDAH2
cg13009087	3	-0.119772	0.399934	-4.80455	1.69e-05	0.00510753	155394428	155394478	155394104	-323	PLCH1
cg01116425	2	0.061243	0.716	4.80451	1.69e-05	0.00510753	107682858	107682908	107503562	-179345	ST6GAL2
cg02738156	2	0.0742555	0.701175	4.80203	1.7e-05	0.00513715	6910588	6910638	6910441	-146	LINC00487
cg15826810	4	-0.105248	0.394184	-4.8021	1.7e-05	0.00513715	124572528	124572578	124571421	1157	LOC285419
cg26433333	5	-0.0776419	0.485275	-4.80056	1.71e-05	0.00515045	78842844	78842894	78809699	-33144	HOMER1
cg15832662	11	-0.0643452	0.216757	-4.80061	1.71e-05	0.00515045	63448387	63448437	63448921	-484	RTN3
cg21028981	3	0.0931983	0.563775	4.80175	1.71e-05	0.00513715	192465728	192465778	192447504	-18223	U1
cg18826958	22	0.064723	0.362993	4.80175	1.71e-05	0.00513715	46275235	46275285	46368243	93009	WNT7B
cg20674490	1	-0.0564889	0.387511	-4.80004	1.72e-05	0.0051523	25240883	25240933	25230413	-10518	AX747207
cg23245481	7	-0.0672085	0.269094	-4.80006	1.72e-05	0.0051523	97911938	97911988	97910978	960	BRI3
cg05157420	5	0.0206882	0.900334	4.79966	1.72e-05	0.00515535	111690150	111690200	111755009	64860	EPB41L4A
cg24301724	12	-0.034609	0.0870989	-4.79942	1.72e-05	0.00515591	131616994	131617044	131589375	27669	GPR133
cg10600964	10	-0.0895745	0.437195	-4.79831	1.73e-05	0.00517154	114492301	114492351	114583254	-90953	AL050000
cg00057722	18	0.0614964	0.671189	4.79761	1.73e-05	0.00518008	45934156	45934206	45935662	1507	ZBTB7C
cg04743876	7	-0.0841552	0.439885	-4.79638	1.74e-05	0.00519279	130013617	130013667	130009386	-4230	AK097910
cg20660989	6	-0.0581055	0.461558	-4.79501	1.74e-05	0.00520032	35150135	35150185	35178949	28814	AY927475
cg14833621	12	0.0613723	0.658818	4.79606	1.74e-05	0.00519279	47801438	47801488	47628846	172592	FAM113B
cg12075498	1	0.122301	0.626511	4.79536	1.74e-05	0.00519782	65428216	65428266	65432186	3971	JAK1
cg26388730	11	-0.0515925	0.250872	-4.79628	1.74e-05	0.00519279	64405764	64405814	64410786	5023	NRXN2
cg04409048	6	-0.143028	0.470123	-4.79582	1.74e-05	0.00519337	146203575	146203625	146248471	44847	SHPRH
cg19752143	2	0.04815	0.838632	4.79619	1.74e-05	0.00519279	44552508	44552558	44530944	21564	SLC3A1
cg11221318	1	0.0381068	0.830675	4.79438	1.75e-05	0.00520768	8196160	8196210	8086392	-109817	ERRFI1
cg18669022	7	0.137329	0.623325	4.79326	1.75e-05	0.00522018	39875226	39875276	39773166	102110	LINC00265
cg06170683	16	-0.0634151	0.243139	-4.79354	1.75e-05	0.00521872	3740774	3740824	3728304	-12469	TRAP1
cg04274259	1	0.0403159	0.768135	4.79187	1.76e-05	0.00522679	989392	989442	995082	-5690	AK310350
cg14944923	8	-0.072588	0.284734	-4.79198	1.76e-05	0.00522679	108544138	108544188	108510253	-33934	ANGPT1
cg07186032	3	0.0730057	0.632994	4.79157	1.76e-05	0.00522847	56950340	56950390	56950498	159	ARHGEF3
cg08254089	20	0.0457729	0.732317	4.79208	1.76e-05	0.00522679	36933189	36933239	36932551	638	BPI
cg04581004	12	0.0438471	0.804202	4.79192	1.76e-05	0.00522679	7281283	7281333	7281465	133	RBP5
cg08382220	16	0.044625	0.469121	4.79189	1.76e-05	0.00522679	70834285	70834335	70835060	726	VAC14
cg21490635	12	-0.047254	0.161273	-4.79051	1.77e-05	0.00523993	13349273	13349323	13349601	-328	EMP1
cg05017639	16	0.0665888	0.572662	4.78977	1.77e-05	0.00524078	13330549	13330599	12995476	335123	SHISA9
cg24243629	18	-0.0668427	0.179541	-4.7906	1.77e-05	0.00523993	56532628	56532678	56531855	773	ZNF532
cg20719980	2	-0.0692959	0.419329	-4.78974	1.78e-05	0.00524078	36616440	36616490	36583369	33072	CRIM1
cg14016554	6	-0.0607423	0.342643	-4.78874	1.78e-05	0.00524078	31696508	31696558	31697568	1060	DDAH2
cg01418539	2	0.0708703	0.729578	4.78966	1.78e-05	0.00524078	173098686	173098736	172967477	-131258	DLX2
cg22522598	19	-0.0834132	0.313401	-4.78814	1.78e-05	0.00524078	15360952	15361002	15343857	-17095	EPHX3
cg18069356	17	-0.105869	0.381797	-4.7885	1.78e-05	0.00524078	66594875	66594925	66597094	2220	FAM20A
cg08530008	1	0.0874548	0.704991	4.7894	1.78e-05	0.00524078	204160493	204160543	204165618	5126	KISS1
cg12229151	11	-0.0709848	0.404425	-4.78861	1.78e-05	0.00524078	6340282	6340332	6341739	1457	PRKCDBP
cg10327067	8	0.110938	0.450886	4.78881	1.78e-05	0.00524078	37549202	37549252	37553300	-4098	ZNF703
cg08366845	17	-0.0658034	0.242823	-4.78805	1.79e-05	0.00524078	6796695	6796745	6797100	-355	ALOX12P2
cg18637761	12	-0.0460483	0.324849	-4.78768	1.79e-05	0.00524078	123468780	123468830	123465675	3105	ARL6IP4
cg13480898	19	-0.0874861	0.405301	-4.78745	1.79e-05	0.00524078	10195864	10195914	10196805	-891	C19orf66
cg09024962	5	0.0558669	0.832469	4.78793	1.79e-05	0.00524078	132707300	132707350	132763397	56098	MIR1289-2
cg00525496	6	0.0598922	0.783294	4.78749	1.79e-05	0.00524078	11203784	11203834	11232914	29131	NEDD9
cg13229867	3	0.0924608	0.673454	4.78683	1.79e-05	0.00524579	151058783	151058833	151058584	-198	P2RY12
cg17828057	8	0.0514163	0.625327	4.78677	1.79e-05	0.00524579	42037526	42037576	42050728	13202	PLAT
cg00059459	1	0.0987323	0.72844	4.78644	1.79e-05	0.00524806	8343525	8343575	8384389	-40814	SLC45A1
cg01284193	9	-0.11315	0.470101	-4.78755	1.79e-05	0.00524078	27109111	27109161	27109146	-35	TEK
cg08786003	1	0.0282243	0.865917	4.78549	1.8e-05	0.0052507	157670660	157670710	157670646	-63	FCRL3
cg22125176	22	-0.0839756	0.39055	-4.78561	1.8e-05	0.0052507	38435203	38435253	38453261	-18058	PICK1
cg12546785	17	-0.063026	0.302852	-4.786	1.8e-05	0.0052507	17615189	17615239	17584786	30403	RAI1
cg23196081	11	-0.0582649	0.478508	-4.78555	1.8e-05	0.0052507	65713072	65713122	65713114	8	TSGA10IP
cg16762030	15	-0.107479	0.308968	-4.78365	1.81e-05	0.00526901	50148184	50148234	50168726	20493	ATP8B4
cg04949225	13	-0.0749109	0.393677	-4.78435	1.81e-05	0.00526625	50796845	50796895	50795408	1437	BCMS
cg18454133	14	-0.0891512	0.537211	-4.78378	1.81e-05	0.00526901	23835869	23835919	23834841	-1028	EFS
cg17387577	12	-0.0702167	0.34286	-4.78332	1.81e-05	0.0052714	124864657	124864707	124824749	-39907	NCOR2
cg25436486	6	-0.111325	0.49657	-4.78421	1.81e-05	0.00526625	166140450	166140500	166075587	-64863	PDE10A
cg12127159	7	0.0445562	0.7534	4.78186	1.82e-05	0.00527624	33809972	33810022	33765592	44380	AK225487
cg23925540	12	-0.0598263	0.236676	-4.78199	1.82e-05	0.00527624	50962271	50962321	50898767	63504	DIP2B
cg26821962	12	0.0690547	0.653716	4.78214	1.82e-05	0.00527624	61899205	61899255	62221013	321759	FAM19A2
cg06516502	22	-0.0790749	0.478216	-4.78254	1.82e-05	0.00527624	28035126	28035176	28187870	152696	MN1
cg07847664	7	-0.121289	0.429336	-4.782	1.82e-05	0.00527624	613118	613168	641220	28103	PRKAR1B
cg06311355	22	-0.0504378	0.431303	-4.78267	1.82e-05	0.00527624	24577268	24577318	24577443	-174	SUSD2
cg23105130	8	-0.0474546	0.132119	-4.78109	1.83e-05	0.00528618	144798973	144799023	144798506	516	MAPK15
cg02411937	8	-0.132701	0.303391	-4.77957	1.84e-05	0.00530596	42575545	42575595	42552561	22985	CHRNB3
cg17863076	2	0.0476632	0.692795	4.77823	1.84e-05	0.00532612	79312614	79312664	79315149	2486	REG1B
cg08901867	17	0.0544337	0.809749	4.77966	1.84e-05	0.00530596	46870992	46871042	46871685	644	TTLL6
cg00431050	10	-0.0536077	0.339608	-4.77803	1.85e-05	0.0053262	103985680	103985730	103986142	-412	ELOVL3
cg19838963	11	0.0615591	0.738562	4.77656	1.85e-05	0.00534183	19737351	19737401	19736217	-1133	LOC100126784
cg20743905	13	-0.0867336	0.244274	-4.77707	1.85e-05	0.00533627	34116127	34116177	34250931	134755	STARD13
cg24427243	1	-0.0980758	0.279813	-4.77745	1.85e-05	0.005333	12128050	12128100	12123433	4667	TNFRSF8
cg07894717	1	0.0784164	0.714274	4.77513	1.86e-05	0.0053603	10508598	10508648	10509775	-1177	CORT
cg08493959	2	-0.0593926	0.260861	-4.77551	1.86e-05	0.00535706	220436887	220436937	220436953	-17	INHA
cg20732304	13	-0.0689724	0.371366	-4.77417	1.87e-05	0.00537045	113752607	113752657	113760104	-7447	F7
cg12566417	11	0.0522781	0.807666	4.77387	1.87e-05	0.00537227	27479352	27479402	27494333	14982	LGR4
cg08554860	4	0.0448438	0.487855	4.77455	1.87e-05	0.00536714	7512177	7512227	7461754	50423	MIR4274
cg25578781	11	-0.042459	0.107281	-4.77281	1.88e-05	0.00538173	128446070	128446120	128457452	11383	ETS1
cg24054898	3	0.0639662	0.720005	4.77258	1.88e-05	0.00538173	148721868	148721918	148709194	12674	GYG1
cg07308243	16	0.0343815	0.843718	4.77305	1.88e-05	0.00538173	85074913	85074963	85061409	13554	KIAA0513
cg07740306	18	-0.105982	0.475535	-4.77176	1.88e-05	0.00538551	77246368	77246418	77287118	-40749	NFATC1
cg13340765	8	0.128225	0.461424	4.77236	1.88e-05	0.00538173	142276286	142276336	142264224	-12062	SLC45A4
cg12269535	6	-0.0625613	0.263142	-4.77239	1.88e-05	0.00538173	43141964	43142014	43140127	1887	SRF
cg12020794	12	-0.0606529	0.305488	-4.77179	1.88e-05	0.00538551	114370423	114370473	114386616	16194	TRNA_Pseudo
cg23170981	3	-0.125666	0.501271	-4.77139	1.89e-05	0.00538869	73776576	73776626	73674071	-102554	PDZRN3
cg07923794	17	-0.0770288	0.434256	-4.76916	1.9e-05	0.00541831	77834187	77834237	77813212	-21024	CBX4
cg00287713	2	0.0703647	0.762154	4.76967	1.9e-05	0.00541261	1842182	1842232	1846657	4476	MYT1L
cg23429240	12	-0.125895	0.31576	-4.76977	1.9e-05	0.00541261	109040983	109041033	109027669	-13313	SELPLG
cg18229196	10	0.0690375	0.539474	4.76801	1.91e-05	0.00542589	134827274	134827324	134779037	48287	AK125849
cg19706320	14	0.0733536	0.495982	4.76835	1.91e-05	0.00542589	100204479	100204529	100204068	460	EML1
cg07814661	11	-0.0796665	0.224226	-4.76796	1.91e-05	0.00542589	74154543	74154593	74168607	14065	KCNE3
cg05184682	X	-0.0556151	0.314323	-4.76817	1.91e-05	0.00542589	21857747	21857797	21857655	141	MBTPS2
cg08832234	8	0.0701747	0.639197	4.7673	1.91e-05	0.00543093	138493933	138493983	139095281	601349	Mir_720
cg13440795	8	-0.136582	0.508668	-4.76729	1.91e-05	0.00543093	10210217	10210267	10383055	-172788	PRSS55
cg13555278	1	-0.0417285	0.408459	-4.76622	1.92e-05	0.00543635	26348484	26348534	26348270	214	EXTL1
cg21841632	3	0.0620901	0.459926	4.76626	1.92e-05	0.00543635	66853898	66853948	67048726	-194828	KBTBD8
cg27353689	15	0.054	0.81259	4.76659	1.92e-05	0.00543635	90033146	90033196	90039798	6653	RHCG
cg26302230	2	0.0304214	0.763477	4.76637	1.92e-05	0.00543635	219733839	219733889	219724545	9294	WNT6
cg26706803	16	-0.0951175	0.278765	-4.76468	1.93e-05	0.0054571	50293480	50293530	50300461	-6931	ADCY7
cg19639427	1	0.0384415	0.702896	4.7649	1.93e-05	0.00545662	160342957	160343007	160340521	2436	NHLH1
cg15104839	19	0.0718575	0.679583	4.76258	1.94e-05	0.00548124	46932612	46932662	46916918	-15693	CCDC8
cg16317553	8	0.0481858	0.800471	4.7626	1.94e-05	0.00548124	1726903	1726953	1711869	15034	CLN8
cg25788719	20	-0.08668	0.419984	-4.76264	1.94e-05	0.00548124	3712953	3713003	3713316	-314	HSPA12B
cg26959945	7	0.0858113	0.734043	4.76329	1.94e-05	0.00547886	20233217	20233267	20257012	23796	MACC1
cg10502957	12	-0.0972175	0.273884	-4.7615	1.95e-05	0.00549395	123757020	123757070	123756686	-383	CDK2AP1
cg05054998	21	-0.0891149	0.442205	-4.76065	1.95e-05	0.00550243	46378624	46378674	46359954	18671	FAM207A
cg10627703	19	-0.0417487	0.726505	-4.76215	1.95e-05	0.00548571	2275740	2275790	2269519	6222	OAZ1
cg06138173	X	0.0152036	0.852534	4.76087	1.95e-05	0.00550193	16668923	16668973	16668280	643	S100G
cg17347063	22	-0.0728653	0.384401	-4.75966	1.96e-05	0.00551354	36042971	36043021	36044423	-1402	APOL6
cg22867629	14	0.0501401	0.783142	4.75936	1.96e-05	0.00551354	96699068	96699118	96722546	-23478	BDKRB1
cg09038267	10	-0.0821391	0.405053	-4.75928	1.96e-05	0.00551354	104524861	104524911	104535887	-11026	C10orf26
cg14950165	11	-0.115272	0.323312	-4.75944	1.96e-05	0.00551354	3744085	3744135	3727856	-16228	NUP98
cg23273465	2	0.0645298	0.786822	4.7582	1.97e-05	0.00552051	36588933	36588983	36583369	5564	CRIM1
cg16328400	14	-0.0253751	0.797723	-4.75796	1.97e-05	0.00552051	102499670	102499720	102481441	18279	DYNC1H1
cg13397818	9	0.0481392	0.702305	4.75794	1.97e-05	0.00552051	34519806	34519856	34521692	1887	ENHO
cg01420688	6	-0.0459371	0.22513	-4.75801	1.97e-05	0.00552051	99271874	99271924	99282579	-10655	POU3F2
cg06245229	8	-0.0195403	0.0763609	-4.75831	1.97e-05	0.00552051	21999654	21999704	21999447	-255	REEP4
cg22882506	10	0.0484752	0.562855	4.75749	1.98e-05	0.0055252	106093668	106093718	106093662	-55	ITPRIP
cg10876928	20	-0.0629047	0.34789	-4.75683	1.98e-05	0.00553385	43977423	43977473	43977063	-409	SDC4
cg15335334	17	0.0663409	0.372632	4.75475	1.99e-05	0.00554962	73642547	73642597	73642645	-98	C17orf110
cg03036575	1	0.0304845	0.898218	4.75582	1.99e-05	0.00554546	231662996	231663046	231664398	-1352	DISC1
cg00578645	X	0.0757014	0.566762	4.75587	1.99e-05	0.00554546	139012686	139012736	139006389	-6346	MIR505
cg04589008	2	-0.0574735	0.327914	-4.75494	1.99e-05	0.00554962	660692	660742	676157	15466	TMEM18
cg13046853	11	0.0463313	0.693622	4.75332	2e-05	0.00555308	82095322	82095372	82114954	19633	BC041900
cg26629942	17	0.041427	0.826668	4.75438	2e-05	0.00554962	49998462	49998512	50235728	237217	CA10
cg24410214	2	0.0567976	0.171259	4.75415	2e-05	0.00554962	202097173	202097223	202098165	-992	CASP8
cg03078733	17	0.0355996	0.785764	4.75411	2e-05	0.00554962	14822587	14822637	14934291	-111704	CDRT7
cg00166216	3	-0.01803	0.039742	-4.75439	2e-05	0.00554962	194407811	194407861	194406621	1239	FAM43A
cg16178141	2	0.0382556	0.539619	4.75411	2e-05	0.00554962	96016283	96016333	96012767	3516	KCNIP3
cg24385652	10	0.065067	0.614202	4.75389	2e-05	0.00554962	50329778	50329828	50329883	-55	LOC100506733
cg07945618	15	-0.0854866	0.397817	-4.75398	2e-05	0.00554962	99926398	99926448	99791745	134653	LRRC28
cg24377495	19	-0.0711081	0.497197	-4.75356	2e-05	0.00555219	6660026	6660076	6670598	10524	TNFSF14
cg07534267	16	0.0727732	0.765403	4.753	2.01e-05	0.00555459	14735180	14735230	14738130	-2950	BFAR
cg25249068	3	0.0272388	0.786692	4.75286	2.01e-05	0.00555459	133118940	133118990	133118789	151	BFSP2
cg15032615	9	-0.0528202	0.357533	-4.75249	2.01e-05	0.00555792	139716165	139716215	139715780	435	C9orf86
cg26466027	3	-0.110999	0.517586	-4.75179	2.01e-05	0.00556383	45989694	45989744	45987973	1771	CXCR6
cg00399027	16	0.0879256	0.601977	4.75226	2.01e-05	0.00555876	85676811	85676861	85695896	-19035	KIAA0182
cg10932874	12	0.0586741	0.606041	4.75072	2.02e-05	0.00556999	58135981	58136031	58135943	-37	AGAP2
cg02399788	16	0.0488736	0.753711	4.75013	2.02e-05	0.00556999	15593568	15593618	15596122	-2504	C16orf45
cg23733384	1	-0.0571524	0.408925	-4.75123	2.02e-05	0.00556999	228346297	228346347	228345459	888	GJC2
cg07751753	2	0.0460464	0.780484	4.75092	2.02e-05	0.00556999	109905948	109905998	109930080	24133	MIR4266
cg08861825	2	0.0558218	0.815501	4.75068	2.02e-05	0.00556999	39596978	39597028	39620758	23731	U6
cg02270420	16	-0.0583161	0.469871	-4.75016	2.02e-05	0.00556999	88453890	88453940	88493878	-39939	ZNF469
cg12669271	8	-0.133721	0.469986	-4.74899	2.03e-05	0.0055799	118987299	118987349	119100497	113199	AK025288
cg25811633	3	0.0471973	0.839733	4.74915	2.03e-05	0.0055799	71626604	71626654	71623607	-3046	AK025793
cg06921456	X	0.027504	0.426415	4.74886	2.03e-05	0.0055799	153189719	153189769	153191713	1945	ARHGAP4
cg20502536	7	0.0733611	0.667996	4.75	2.03e-05	0.00556999	109596752	109596802	109600269	3518	EIF3IP1
cg10336193	1	-0.0544242	0.241009	-4.74996	2.03e-05	0.00556999	206848339	206848389	206858364	-9975	MAPKAPK2
cg14395885	9	-0.0795613	0.405828	-4.74739	2.04e-05	0.00560071	130700922	130700972	130700762	-160	DPM2
cg14730524	11	0.0460182	0.66485	4.74736	2.04e-05	0.00560071	92617118	92617168	92573727	43391	FAT3
cg25196715	1	0.0285439	0.877965	4.74691	2.05e-05	0.00560552	94489741	94489791	94484227	-5563	ABCA4
cg18597421	21	0.0341186	0.78445	4.74591	2.05e-05	0.00561217	27540678	27540728	27539641	-1086	AK074469
cg08943293	1	0.0486205	0.735393	4.74657	2.05e-05	0.00560844	181449699	181449749	181452685	-2986	CACNA1E
cg07580762	1	-0.0577066	0.116198	-4.74584	2.05e-05	0.00561217	161171760	161171810	161171936	-126	NDUFS2
cg07234388	1	-0.0349307	0.339281	-4.74544	2.06e-05	0.00561217	156261841	156261891	156262809	969	AF086351
cg12793733	4	-0.126654	0.429117	-4.74416	2.06e-05	0.00561217	47488570	47488620	47487409	1211	ATP10D
cg16577208	7	0.021115	0.87551	4.74555	2.06e-05	0.00561217	42047117	42047167	42192051	144885	GLI3
cg02046600	6	-0.033282	0.719305	-4.74455	2.06e-05	0.00561217	30878449	30878499	30875976	2523	GTF2H4
cg16689761	7	0.113979	0.626114	4.74485	2.06e-05	0.00561217	141360223	141360273	141401952	41730	KIAA1147
cg23975840	12	-0.0673517	0.344534	-4.74455	2.06e-05	0.00561217	117042845	117042895	117013747	29148	MAP1LC3B2
cg20403541	4	0.034889	0.547188	4.74495	2.06e-05	0.00561217	3387241	3387291	3386882	408	RGS12
cg15452952	18	0.0239517	0.842737	4.74435	2.06e-05	0.00561217	29674822	29674872	29672568	2304	RNF138
cg10275973	2	0.0179704	0.092407	4.74506	2.06e-05	0.00561217	74741647	74741697	74741595	52	TLX2
cg08611402	4	-0.142095	0.440358	-4.74371	2.07e-05	0.00561217	80933006	80933056	80992807	59802	ANTXR2
cg03562528	14	0.0357284	0.795889	4.74389	2.07e-05	0.00561217	94423893	94423943	94423766	-176	ASB2
cg14061067	9	-0.122713	0.432683	-4.74324	2.07e-05	0.00561217	16413686	16413736	16437521	23786	BNC2
cg03432172	7	-0.126824	0.497504	-4.74274	2.07e-05	0.00561751	101556121	101556171	101460881	95290	CUX1
cg27584013	1	-0.0821153	0.325504	-4.74364	2.07e-05	0.00561217	23012439	23012489	23037330	-24891	EPHB2
cg04267691	17	-0.057791	0.275009	-4.74337	2.07e-05	0.00561217	9862752	9862802	9862765	14	GAS7
cg21965995	1	-0.0489292	0.276064	-4.74321	2.07e-05	0.00561217	151771806	151771856	151775179	3324	LINGO4
cg25486145	19	-0.06265	0.449403	-4.74232	2.08e-05	0.00562198	18830650	18830700	18857862	-27162	CRTC1
cg13376199	8	0.0612516	0.543062	4.74212	2.08e-05	0.00562218	1311013	1311063	1250826	-60236	LOC286083
cg08881610	6	0.0698123	0.721102	4.74131	2.08e-05	0.00563048	100581833	100581883	100442113	-139719	MCHR2
cg00192220	16	-0.0697901	0.424884	-4.74154	2.08e-05	0.00562959	48570165	48570215	48644119	73905	N4BP1
cg26892415	5	0.0344424	0.83232	4.73983	2.09e-05	0.00564341	5155797	5155847	5140442	15355	ADAMTS16
cg20114103	6	-0.0588981	0.354655	-4.74083	2.09e-05	0.00563596	2397621	2397671	2399099	-1428	AJ420566
cg18226915	11	-0.065256	0.335186	-4.74043	2.09e-05	0.00563995	126009780	126009830	126077511	67682	RPUSD4
cg17298818	8	0.0206847	0.799501	4.73866	2.1e-05	0.00564341	41420895	41420945	41435706	-14761	AGPAT6
cg21484863	6	0.0565827	0.554771	4.73961	2.1e-05	0.00564341	21131734	21131784	21065278	66456	CDKAL1
cg10806711	1	-0.0489218	0.245353	-4.73909	2.1e-05	0.00564341	113265629	113265679	113263188	2491	FAM19A3
cg08437786	11	0.0467756	0.475789	4.73886	2.1e-05	0.00564341	298620	298670	299525	856	IFITM5
cg07497569	4	-0.0398787	0.672946	-4.73878	2.1e-05	0.00564341	2930311	2930361	2935389	5029	MFSD10
cg04801767	7	0.0258213	0.700051	4.73849	2.1e-05	0.00564341	101942851	101942901	101936368	6483	MIR4285
cg22700505	15	0.0488259	0.793628	4.73916	2.1e-05	0.00564341	68257269	68257319	68346571	-89302	PIAS1
cg02752529	12	-0.099935	0.464096	-4.73859	2.1e-05	0.00564341	1684526	1684576	1683822	754	WNT5B
cg10807889	12	0.0617511	0.734511	4.73766	2.11e-05	0.00564382	81156109	81156159	81156932	-823	BC037383
cg20976581	17	-0.0408012	0.329572	-4.73771	2.11e-05	0.00564382	34080190	34080240	34079896	-343	GAS2L2
cg10488012	5	0.0480435	0.649509	4.73829	2.11e-05	0.00564341	3306318	3306368	3536207	229840	LOC285577
cg24414282	11	-0.0607368	0.405927	-4.73702	2.11e-05	0.00565238	65246361	65246411	65265232	-18821	MALAT1
cg03214087	7	-0.0652008	0.403468	-4.73788	2.11e-05	0.00564382	75624699	75624749	75623991	-707	TMEM120A
cg17471062	17	0.0455086	0.592784	4.73823	2.11e-05	0.00564341	16318334	16318384	16318855	-521	TRPV2
cg09705592	17	-0.0678692	0.344426	-4.73611	2.12e-05	0.00565407	6797070	6797120	6797100	19	ALOX12P2
cg12131862	1	0.0540514	0.690765	4.73617	2.12e-05	0.00565407	203613877	203613927	203595914	17963	ATP2B4
cg14985891	1	-0.0728416	0.175196	-4.73602	2.12e-05	0.00565407	116270576	116270626	116311425	40800	CASQ2
cg14104148	11	0.0657931	0.747247	4.73665	2.12e-05	0.00565407	126203083	126203133	126225481	22349	FLJ39051
cg07901253	1	0.0414224	0.571286	4.73553	2.12e-05	0.00565506	15402454	15402504	15427703	-25199	KAZN
cg03857553	22	-0.0364482	0.180917	-4.73634	2.12e-05	0.00565407	29976613	29976663	29977084	472	NIPSNAP1
cg09860804	12	0.0704274	0.652664	4.73575	2.12e-05	0.00565506	122396584	122396634	122356462	40171	WDR66
cg00634652	13	-0.0570742	0.294617	-4.73524	2.13e-05	0.00565506	112166914	112166964	111973014	193949	C13orf16
cg00243854	18	0.0569147	0.590708	4.73421	2.13e-05	0.0056607	12250768	12250818	12254317	-3499	CIDEA
cg09474092	1	0.0623133	0.787876	4.73537	2.13e-05	0.00565506	181001827	181001877	181002560	-683	MR1
cg19353949	1	0.0643235	0.637917	4.73418	2.13e-05	0.0056607	145726929	145726979	145727665	-686	PDZK1
cg12084990	10	-0.0897227	0.323531	-4.73457	2.13e-05	0.0056607	91276070	91276120	91295312	19243	SLC16A12
cg25189085	12	-0.0227506	0.886929	-4.73454	2.13e-05	0.0056607	57644658	57644708	57644975	318	STAC3
cg21387988	4	0.0306093	0.875761	4.73388	2.14e-05	0.0056607	7665720	7665770	7608613	-57156	DQ572409
cg01821452	12	-0.0917936	0.401397	-4.73284	2.14e-05	0.00566951	59478907	59478957	59314261	-164695	LRIG3
cg09341796	22	0.0559771	0.543661	4.7333	2.14e-05	0.00566773	48730434	48730484	48670175	60309	MIR3201
cg00077904	5	-0.0538326	0.319722	-4.73385	2.14e-05	0.0056607	151078859	151078909	151066516	-12392	SPARC
cg07026107	4	0.0617693	0.829289	4.73311	2.14e-05	0.00566792	48272463	48272513	48271813	-699	TEC
cg25500196	17	-0.0603123	0.459785	-4.73264	2.15e-05	0.00566997	40464731	40464781	40466879	2100	AK024535
cg11145412	12	-0.0281723	0.7665	-4.73154	2.15e-05	0.00568716	123476442	123476492	123465675	10768	ARL6IP4
cg16166968	1	-0.0585489	0.408554	-4.73121	2.16e-05	0.00568889	120438986	120439036	120439146	111	ADAM30
cg19962750	7	0.099086	0.405277	4.73109	2.16e-05	0.00568889	96655394	96655444	96654142	-1301	DLX5
cg04064353	4	0.0309642	0.876661	4.72992	2.16e-05	0.00570074	14116867	14116917	14113591	3276	LOC152742
cg10173586	8	-0.0661881	0.337811	-4.73013	2.16e-05	0.00570017	145020544	145020594	145019446	-1146	MIR661
cg26413708	6	-0.0558441	0.405714	-4.73025	2.16e-05	0.00570017	42306758	42306808	42237585	-69222	TRERF1
cg24924505	3	-0.0595048	0.282124	-4.72858	2.17e-05	0.00570358	54926024	54926074	54935281	9258	AK092143
cg24065641	17	-0.0814156	0.485402	-4.72929	2.17e-05	0.00570254	69357976	69358026	69198317	-159658	BC039327
cg08993103	4	-0.127473	0.525501	-4.72955	2.17e-05	0.00570092	25776626	25776676	25806373	29748	SEL1L3
cg02501410	3	-0.113476	0.418897	-4.7286	2.17e-05	0.00570358	143255785	143255835	143567372	311588	SLC9A9
cg12865939	11	-0.0864779	0.270009	-4.72871	2.17e-05	0.00570358	8832937	8832987	8832881	-56	ST5
cg00795125	7	0.0756706	0.691695	4.72966	2.17e-05	0.00570092	5409290	5409340	5396906	-12433	TNRC18
cg14171514	11	-0.0774837	0.22747	-4.72834	2.18e-05	0.00570358	62308491	62308541	62314331	5840	AHNAK
cg05644462	16	-0.0353053	0.359229	-4.72788	2.18e-05	0.00570892	85261785	85261835	85316563	-54778	LINC00311
cg15077193	19	-0.0871705	0.363106	-4.72842	2.18e-05	0.00570358	802940	802990	804931	-1942	MIR4745
cg27051260	11	0.0377863	0.786019	4.72625	2.19e-05	0.00572948	47616825	47616875	47615960	-864	C1QTNF4
cg08974527	3	0.0681085	0.770264	4.7257	2.19e-05	0.0057327	69439120	69439170	69435429	-3740	FRMD4B
cg26337841	1	0.0652596	0.711565	4.72663	2.19e-05	0.00572565	37329331	37329381	37499843	170513	GRIK3
cg21960364	4	0.0770838	0.63355	4.72673	2.19e-05	0.00572565	185398007	185398057	185395725	-2281	IRF2
cg21301258	21	-0.081448	0.292457	-4.72599	2.19e-05	0.00573099	35898667	35898717	35899260	544	RCAN1
cg01260219	11	0.0424641	0.676046	4.72501	2.2e-05	0.0057327	130299333	130299383	130298538	-794	ADAMTS8
cg03116016	16	-0.0566164	0.212639	-4.72537	2.2e-05	0.0057327	15583556	15583606	15596122	-12516	C16orf45
cg03677056	17	-0.0669792	0.259125	-4.72518	2.2e-05	0.0057327	33817216	33817266	33818381	-1164	DD413671
cg02198051	16	-0.0727993	0.317504	-4.72524	2.2e-05	0.0057327	30674761	30674811	30675777	-966	FBRS
cg24310780	1	0.0768083	0.705918	4.72454	2.2e-05	0.00573543	165256565	165256615	165325477	68863	LMX1A
cg21565575	20	0.0575365	0.572196	4.72451	2.2e-05	0.00573543	35274231	35274281	35274618	338	SLA2
cg03296283	1	-0.0422999	0.356313	-4.72417	2.21e-05	0.00573856	2928403	2928453	2938045	-9642	ACTRT2
cg02936315	7	-0.0141571	0.0950072	-4.72367	2.21e-05	0.00574477	1250189	1250239	1272653	-22414	UNCX
cg13185177	3	0.0498108	0.825749	4.72207	2.22e-05	0.00577188	194119835	194119885	194119994	110	GP5
cg10997906	5	-0.0697466	0.231134	-4.72063	2.23e-05	0.00578241	178753803	178753853	178772430	18628	ADAMTS2
cg09237790	3	0.0653661	0.78443	4.72087	2.23e-05	0.0057812	116428610	116428660	116428634	-24	LSAMP-AS3
cg24752644	5	0.0578663	0.228733	4.72135	2.23e-05	0.00577871	58858686	58858736	58882323	23638	PDE4D
cg26983198	11	-0.0304514	0.116896	-4.72107	2.23e-05	0.00578075	1952706	1952756	1944086	8670	TNNT3
cg14710465	1	-0.0861425	0.409823	-4.72153	2.23e-05	0.00577871	160369820	160369870	160370230	-361	VANGL2
cg06679990	12	0.04737	0.459654	4.72006	2.24e-05	0.00578993	57863266	57863316	57868755	5490	ARHGAP9
cg03277819	12	-0.0701555	0.28133	-4.71889	2.24e-05	0.00580556	772479	772529	772754	226	NINJ2
cg07384894	12	-0.0564134	0.361832	-4.71906	2.24e-05	0.00580556	130840971	130841021	130822432	18539	PIWIL1
cg13753183	9	0.0254369	0.812969	4.71858	2.25e-05	0.00580666	32989802	32989852	32989892	41	APTX
cg26370484	8	-0.0595992	0.358544	-4.71755	2.25e-05	0.00581781	104007430	104007480	104033247	-25767	ATP6V1C1
cg17906105	7	-0.0802544	0.186215	-4.71806	2.25e-05	0.00581133	158488980	158489030	158482644	-6335	NCAPG2
cg14620352	6	0.0159849	0.88322	4.71848	2.25e-05	0.00580666	28041378	28041428	28048481	-7103	ZNF165
cg23756143	11	0.0886355	0.686475	4.71632	2.26e-05	0.00583039	66643451	66643501	66624875	18626	LRFN4
cg02917236	3	0.0781233	0.720247	4.71724	2.26e-05	0.00582029	64903136	64903186	64705682	197504	MIR548A2
cg04173852	17	0.0735493	0.903806	4.71706	2.26e-05	0.00582043	66292374	66292424	66287404	-4970	SLC16A6
cg22251684	12	-0.124139	0.484471	-4.71547	2.27e-05	0.00583759	45751095	45751145	45686465	64680	ANO6
cg10880928	9	-0.0684746	0.310663	-4.71505	2.27e-05	0.00584223	139715651	139715701	139715780	-79	C9orf86
cg17588094	8	0.107027	0.660676	4.71615	2.27e-05	0.00583039	128755220	128755270	128748314	6956	MYC
cg05060486	7	-0.0562437	0.304925	-4.71602	2.27e-05	0.00583039	612826	612876	641220	28345	PRKAR1B
cg26277556	14	0.0708892	0.716039	4.71421	2.28e-05	0.00585001	54507223	54507273	54423553	-83669	BMP4
cg00705992	7	-0.0586027	0.276013	-4.71395	2.28e-05	0.00585001	27226329	27226379	27225026	1303	HOXA11-AS1
cg27409154	12	-0.0589101	0.340792	-4.71404	2.28e-05	0.00585001	53490412	53490462	53491435	-1023	IGFBP6
cg14286208	14	-0.0721795	0.266533	-4.71403	2.28e-05	0.00585001	20903445	20903495	20903800	356	KLHL33
cg04193923	17	-0.0640831	0.349192	-4.71224	2.29e-05	0.00586643	38170850	38170900	38171613	-713	CSF3
cg07405121	16	-0.0593731	0.322544	-4.71352	2.29e-05	0.00585493	2083118	2083168	2083264	-96	SLC9A3R2
cg10122452	22	-0.0857474	0.381176	-4.71233	2.29e-05	0.00586643	24128766	24128816	24129149	-382	SMARCB1
cg10877385	11	-0.0558877	0.704682	-4.71101	2.3e-05	0.00587605	13337109	13337159	13356444	-19285	ARNTL
cg05356099	17	-0.0528661	0.629509	-4.71195	2.3e-05	0.00586643	25603799	25603849	25621021	17223	MIR4522
cg19635401	6	-0.0577791	0.307611	-4.71215	2.3e-05	0.00586643	118873021	118873071	118869441	3630	PLN
cg07196505	16	0.0827518	0.705927	4.71205	2.3e-05	0.00586643	7565787	7565837	7382750	183087	RBFOX1
cg15553397	1	0.0531086	0.569961	4.71188	2.3e-05	0.00586643	76695136	76695186	76540388	154798	ST6GALNAC3
cg06892272	18	0.0358941	0.881508	4.71021	2.31e-05	0.00587605	65186726	65186776	65183966	-2809	DSEL
cg15638338	8	0.0305418	0.847983	4.71003	2.31e-05	0.00587605	117367689	117367739	117768061	400373	EIF3H
cg05575375	4	0.0238647	0.821538	4.70982	2.31e-05	0.00587605	3692375	3692425	3679581	-12793	LOC100133461
cg12038298	11	0.046252	0.766935	4.71088	2.31e-05	0.00587605	1951764	1951814	1944086	7728	TNNT3
cg07326071	7	-0.0546725	0.19768	-4.70898	2.32e-05	0.00587605	25766094	25766144	25702672	-63471	AK057379
cg22890896	3	0.0180316	0.895094	4.70937	2.32e-05	0.00587605	187500156	187500206	187463512	-36693	BCL6
cg05892213	17	0.0720235	0.748664	4.70942	2.32e-05	0.00587605	72542380	72542430	72542281	-148	CD300C
cg13344886	3	0.0779591	0.651288	4.70943	2.32e-05	0.00587605	45167106	45167156	45187913	20808	CDCP1
cg15872079	3	0.0554774	0.626754	4.70895	2.32e-05	0.00587605	32442229	32442279	32433162	9067	CMTM7
cg22488891	13	-0.0678847	0.373666	-4.70913	2.32e-05	0.00587605	40762451	40762501	40794638	32187	FLJ42392
cg24001801	7	-0.104464	0.56031	-4.70922	2.32e-05	0.00587605	9057077	9057127	9229486	172360	RBSG3
cg17739626	5	0.0699448	0.630997	4.70946	2.32e-05	0.00587605	155822151	155822201	155753766	68385	SGCD
cg26927190	17	-0.0587486	0.221511	-4.70956	2.32e-05	0.00587605	76875678	76875728	76870170	-5507	TIMP2
cg03938558	1	0.0502732	0.544266	4.70736	2.33e-05	0.00589358	181381335	181381385	181382578	-1243	AF387615
cg00785620	14	-0.122661	0.536986	-4.70803	2.33e-05	0.00588711	50811942	50811992	50785951	25991	ATP5S
cg09337049	10	0.0821732	0.512984	4.70749	2.33e-05	0.00589358	120971466	120971516	120967934	3582	GRK5
cg25951288	18	-0.0831833	0.340799	-4.70706	2.33e-05	0.00589605	77218431	77218481	77160325	58155	NFATC1
cg02268192	14	0.0655379	0.79598	4.7081	2.33e-05	0.00588711	92981616	92981666	92980124	1542	RIN3
cg11369235	4	-0.00987567	0.0352049	-4.70638	2.34e-05	0.00589948	174091422	174091472	174090802	-619	BC040577
cg10449409	11	0.0513725	0.692036	4.70673	2.34e-05	0.00589911	34533244	34533294	34533345	52	ELF5
cg01890712	11	0.0595944	0.696855	4.70627	2.34e-05	0.00589948	57790868	57790918	57791352	-434	OR9Q1
cg26083458	6	-0.0349211	0.150577	-4.70619	2.34e-05	0.00589948	33280424	33280474	33282163	1740	TAPBP
cg27409802	3	-0.0571305	0.331245	-4.70578	2.34e-05	0.00590405	188664928	188664978	188665002	-74	TPRG1
cg14132388	12	-0.0613721	0.240485	-4.70529	2.35e-05	0.00590696	120242440	120242490	120242281	-208	CIT
cg09832276	14	-0.130299	0.446606	-4.70529	2.35e-05	0.00590696	63121908	63121958	63511954	389997	KCNH5
cg16386697	22	-0.0593821	0.341115	-4.70373	2.36e-05	0.00592354	51017112	51017162	51017095	-66	CPT1B
cg18894552	14	-0.0880065	0.38023	-4.70355	2.36e-05	0.00592354	53478062	53478112	53528041	49930	DDHD1
cg21700511	20	-0.0636892	0.402492	-4.70316	2.36e-05	0.00592354	3712983	3713033	3713316	-284	HSPA12B
cg19251326	6	0.0633293	0.597277	4.70353	2.36e-05	0.00592354	31688080	31688130	31689510	1431	LY6G6C
cg20230508	11	0.0379658	0.130429	4.70422	2.36e-05	0.00592354	69500594	69500644	69490164	-10479	ORAOV1
cg00156995	13	0.0336104	0.786099	4.7034	2.36e-05	0.00592354	41055588	41055638	41055142	-445	TTL
cg27627524	8	-0.0579176	0.463977	-4.70296	2.37e-05	0.00592354	131325575	131325625	131308778	-16846	ASAP1-IT1
cg10334703	2	0.0895228	0.423764	4.70203	2.37e-05	0.00592354	20213060	20213110	20212454	-655	MATN3
cg19547293	3	0.061615	0.788536	4.70268	2.37e-05	0.00592354	149378706	149378756	149375996	2711	WWTR1-AS1
cg16778734	3	-0.0783655	0.252443	-4.70173	2.38e-05	0.00592354	177448078	177448128	177534652	-86524	AK056252
cg05258689	16	-0.0466662	0.403044	-4.70146	2.38e-05	0.00592354	2261118	2261168	2261068	-99	C16orf79
cg01177851	14	0.0610969	0.794272	4.70149	2.38e-05	0.00592354	59803550	59803600	59821882	-18282	DAAM1
cg09637885	5	0.0334403	0.852147	4.70176	2.38e-05	0.00592354	55032902	55032952	55033844	-892	DDX4
cg23781075	20	0.0520926	0.457686	4.70073	2.38e-05	0.00592354	170531	170581	170263	-317	DEFB128
cg27051129	13	-0.0590352	0.388317	-4.70108	2.38e-05	0.00592354	51417976	51418026	51417884	-92	DLEU7
cg11944462	10	-0.0881651	0.292295	-4.7013	2.38e-05	0.00592354	102642751	102642801	102672325	-29573	FAM178A
cg19939969	1	0.0691216	0.311691	4.70089	2.38e-05	0.00592354	209801301	209801351	209796854	-4496	MIR4260
cg23198038	11	-0.0907494	0.675155	-4.70095	2.38e-05	0.00592354	132081524	132081574	131780711	300863	NTM
cg24132694	19	0.0366958	0.236468	4.70175	2.38e-05	0.00592354	7984945	7984995	7985193	-248	SNAPC2
cg08833432	20	-0.0369969	0.151971	-4.70062	2.38e-05	0.00592354	60719824	60719874	60718821	1003	SS18L1
cg12610859	17	0.057359	0.65468	4.70095	2.38e-05	0.00592354	37822730	37822780	37821598	1182	TCAP
cg23179976	7	0.0747554	0.647989	4.70055	2.39e-05	0.00592354	122529707	122529757	122526812	-2894	CADPS2
cg08514311	16	0.0575863	0.80578	4.70052	2.39e-05	0.00592354	51416829	51416879	51185182	-231646	SALL1
cg01651169	7	-0.076101	0.378963	-4.69849	2.4e-05	0.00595092	98960493	98960543	98972297	-11804	ARPC1B
cg27485906	13	-0.111548	0.383852	-4.69844	2.4e-05	0.00595092	42136511	42136561	42031541	104970	C13orf15
cg15975806	13	-0.0945287	0.311029	-4.69851	2.4e-05	0.00595092	110319558	110319608	110438913	119307	IRS2
cg17425484	5	0.0650524	0.687623	4.69896	2.4e-05	0.00595077	169817197	169817247	169816637	-609	KCNMB1
cg21137244	17	-0.0724402	0.350683	-4.69739	2.41e-05	0.005967	43398234	43398284	43394413	-3820	MAP3K14
cg16084133	22	-0.0641444	0.325796	-4.69729	2.41e-05	0.005967	28074146	28074196	28187870	113725	MN1
cg10959932	1	-0.0935825	0.671416	-4.69554	2.42e-05	0.00597948	53661812	53661862	53662100	-239	CPT2
cg14615152	1	0.0710981	0.630214	4.69581	2.42e-05	0.00597948	34093099	34093149	34175103	82005	CSMD2
cg26996616	17	-0.0705992	0.345243	-4.69561	2.42e-05	0.00597948	9862823	9862873	9862765	-107	GAS7
cg09389824	10	0.0569547	0.698533	4.69582	2.42e-05	0.00597948	31883099	31883149	31840033	43066	JA682651
cg03769939	1	-0.0691299	0.491978	-4.69599	2.42e-05	0.00597948	25254128	25254178	25256769	2641	RUNX3
cg08780680	13	0.0540285	0.83318	4.6963	2.42e-05	0.00597948	24640963	24641013	24553838	87125	SPATA13
cg23279503	8	0.0845629	0.568357	4.6949	2.43e-05	0.00598734	35648966	35649016	35649364	-348	AK092313
cg25367139	19	-0.0662297	0.468931	-4.69547	2.43e-05	0.00597948	1961135	1961185	1954547	-6637	CSNK1G2-AS1
cg14981432	11	-0.0830268	0.376967	-4.69333	2.44e-05	0.0060066	61555881	61555931	61553967	1963	BC020196
cg06103243	3	0.0895274	0.736628	4.69348	2.44e-05	0.0060066	193923466	193923516	193853930	69586	HES1
cg23255474	3	-0.0898501	0.425634	-4.6942	2.44e-05	0.00599795	100279453	100279503	100287665	-8212	TMEM45A
cg12492087	15	-0.0929371	0.362912	-4.69326	2.44e-05	0.0060066	42749885	42749935	42749753	-131	ZFP106
cg05392844	2	0.0212868	0.855708	4.69204	2.45e-05	0.00601901	199639093	199639143	199239272	-399870	AK096499
cg06329392	13	-0.0772	0.409309	-4.69302	2.45e-05	0.00600803	40762434	40762484	40794638	32204	FLJ42392
cg01925594	8	-0.0943065	0.547018	-4.69268	2.45e-05	0.00601149	1320786	1320836	1250826	-69959	LOC286083
cg00107629	11	-0.0562262	0.151835	-4.6915	2.46e-05	0.00601901	46389257	46389307	46383144	6163	DGKZ
cg11273478	15	-0.0145009	0.0871645	-4.69103	2.46e-05	0.0060202	27019265	27019315	27018934	-330	GABRB3
cg09664216	2	0.0641545	0.519012	4.6913	2.46e-05	0.00601901	240218432	240218482	240220333	1852	HDAC4
cg19974131	10	0.0334316	0.83933	4.69178	2.46e-05	0.00601901	86526975	86527025	86623014	-96038	Mir_544
cg12930392	3	0.0633961	0.439923	4.69129	2.46e-05	0.00601901	196481615	196481665	196466727	14888	PAK2
cg05404233	16	-0.0612348	0.307184	-4.69152	2.46e-05	0.00601901	11490390	11490440	11439310	51129	RMI2
cg01910639	1	-0.0522881	0.378836	-4.69082	2.46e-05	0.0060202	153507729	153507779	153508716	938	S100A6
cg16708465	13	-0.109869	0.364471	-4.68965	2.47e-05	0.0060202	95933047	95933097	95953686	20590	ABCC4
cg03430605	6	-0.113292	0.478356	-4.68971	2.47e-05	0.0060202	38099718	38099768	38147073	-47305	AX747659
cg06458238	17	0.0543388	0.566046	4.68995	2.47e-05	0.0060202	73506090	73506140	73505957	-182	CASKIN2
cg24401737	2	0.0925254	0.635183	4.68972	2.47e-05	0.0060202	202047473	202047523	202047620	-147	CASP10
cg13203394	12	-0.0907973	0.407602	-4.68936	2.47e-05	0.0060202	26951167	26951217	26986130	34914	ITPR2
cg21039380	11	0.0920334	0.402892	4.69032	2.47e-05	0.0060202	30040151	30040201	30038576	-1575	KCNA4
cg19876657	3	0.0561941	0.768798	4.6884	2.48e-05	0.0060202	143815849	143815899	143905861	90013	5S_rRNA
cg04545835	14	-0.0281358	0.693504	-4.68851	2.48e-05	0.0060202	102675520	102675570	102678573	-3003	AK130824
cg21368479	6	-0.067158	0.218148	-4.68845	2.48e-05	0.0060202	149415018	149415068	149539061	-124043	BC041998
cg00879824	6	0.0649258	0.57388	4.68847	2.48e-05	0.0060202	44747344	44747394	44698854	48490	BX647715
cg24079381	17	0.0443225	0.501051	4.68925	2.48e-05	0.0060202	77115473	77115523	77076288	39185	ENGASE
cg05208178	2	0.0707936	0.521355	4.68889	2.48e-05	0.0060202	233928373	233928423	233925035	3388	INPP5D
cg17915961	10	-0.0494257	0.151795	-4.68855	2.48e-05	0.0060202	103881430	103881480	103880209	-1270	LDB1
cg24358781	1	0.0990045	0.514438	4.68867	2.48e-05	0.0060202	178067721	178067771	178063127	-4593	LOC100302401
cg08120210	15	0.0815567	0.654966	4.68912	2.48e-05	0.0060202	66682733	66682783	66679210	3523	MAP2K1
cg13777668	14	0.0674513	0.589382	4.68797	2.49e-05	0.0060228	69351311	69351361	69352291	981	ACTN1
cg06743610	19	-0.0767032	0.331753	-4.68773	2.49e-05	0.0060228	35630255	35630305	35630391	-86	FXYD1
cg12551957	7	0.0473655	0.548774	4.68776	2.49e-05	0.0060228	5534957	5535007	5535547	542	MIR589
cg03047616	2	0.0865374	0.675727	4.68731	2.49e-05	0.0060228	230281966	230282016	230136056	-145909	PID1
cg16495955	5	0.0223769	0.854573	4.68728	2.49e-05	0.0060228	96890257	96890307	96519004	-371252	RIOK2
cg14255655	2	0.0239851	0.897592	4.68754	2.49e-05	0.0060228	137891758	137891808	137813989	77819	THSD7B
cg17188384	13	-0.0683582	0.327003	-4.68658	2.5e-05	0.00603336	97874279	97874329	97874573	-294	MBNL2
cg21945949	2	0.062346	0.751946	4.68475	2.51e-05	0.00604897	64683610	64683660	64681326	2284	LGALSL
cg20229014	8	0.0304436	0.0928468	4.68489	2.51e-05	0.00604897	134529378	134529428	134584182	54805	ST3GAL1
cg26361535	8	-0.0685123	0.406571	-4.68509	2.51e-05	0.00604897	144576604	144576654	144623619	47016	ZC3H3
cg17270100	10	0.0377588	0.795111	4.68382	2.52e-05	0.00604897	130326182	130326232	129979399	346833	AK124226
cg07344086	10	0.0736708	0.564579	4.6839	2.52e-05	0.00604897	123278288	123278338	123276985	-1352	FGFR2
cg16032894	11	-0.107362	0.358583	-4.68348	2.52e-05	0.00604939	30605411	30605461	30605749	339	MPPED2
cg06211323	13	-0.0675983	0.400462	-4.68409	2.52e-05	0.00604897	109248487	109248537	109248499	-11	MYO16
cg20737028	11	0.0681861	0.508266	4.68392	2.52e-05	0.00604897	125657908	125657958	125658005	-47	PATE3
cg14846981	5	0.0614389	0.759987	4.68395	2.52e-05	0.00604897	161542	161592	140372	21220	PLEKHG4B
cg05536105	19	-0.0617776	0.362487	-4.68444	2.52e-05	0.00604897	3772364	3772414	3772218	-195	RAX2
cg00890049	6	0.0381766	0.836203	4.68386	2.52e-05	0.00604897	115892863	115892913	116359893	-467030	TPI1P3
cg01803759	1	-0.0526597	0.322545	-4.6834	2.52e-05	0.00604939	27831294	27831344	27816677	-14617	WASF2
cg15560061	19	-0.0617696	0.460669	-4.68398	2.52e-05	0.00604897	8576630	8576680	8578232	1554	ZNF414
cg16554941	5	-0.114141	0.360072	-4.68419	2.52e-05	0.00604897	60764022	60764072	60628099	135973	ZSWIM6
cg11975019	1	-0.05463	0.357679	-4.68292	2.53e-05	0.00604939	150245487	150245537	150245182	355	C1orf54
cg08180028	15	0.0571024	0.606521	4.68307	2.53e-05	0.00604939	41796044	41796094	41786055	9989	ITPKA
cg03406106	16	0.0592381	0.786519	4.68238	2.53e-05	0.00604939	81254169	81254219	81253974	-194	PKD1L2
cg04365973	16	-0.0457282	0.606618	-4.68261	2.53e-05	0.00604939	717555	717605	718082	-526	RHOT2
cg23274824	1	0.047775	0.62353	4.68231	2.53e-05	0.00604939	45079966	45080016	45097703	-17737	RNF220
cg20675971	19	-0.0407362	0.522513	-4.68226	2.53e-05	0.00604939	1168684	1168734	1174281	5549	SBNO2
cg07458793	3	0.0397315	0.828127	4.68318	2.53e-05	0.00604939	32045158	32045208	32030571	14587	ZNF860
cg09183316	12	-0.0635861	0.216611	-4.68169	2.54e-05	0.00604939	58238232	58238282	58239316	1085	CTDSP2
cg19928294	6	0.0753457	0.505122	4.68167	2.54e-05	0.00604939	102943909	102943959	101878735	-1065173	DQ585302
cg11801842	22	-0.0774016	0.260504	-4.6811	2.54e-05	0.00605309	48025367	48025417	48027317	1950	FLJ46257
cg00688125	2	-0.0487972	0.753959	-4.68191	2.54e-05	0.00604939	27664349	27664399	27665232	-833	KRTCAP3
cg20546570	22	0.0474811	0.679593	4.68195	2.54e-05	0.00604939	48605194	48605244	48670175	-64931	MIR3201
cg23887746	20	-0.0557782	0.163736	-4.681	2.54e-05	0.00605309	57228464	57228514	57226308	2156	STX16
cg00722350	20	-0.0615168	0.410236	-4.68128	2.54e-05	0.00605309	52277572	52277622	52210800	-66771	ZNF217
cg09262171	16	-0.0778457	0.219241	-4.68071	2.55e-05	0.00605563	4140311	4140361	4166185	25825	ADCY9
cg17491146	1	-0.0443736	0.282097	-4.68024	2.55e-05	0.00605853	223653336	223653386	223566714	86672	C1orf65
cg17680089	1	-0.0669593	0.464229	-4.6805	2.55e-05	0.0060565	228346288	228346338	228345459	879	GJC2
cg23696214	7	0.063396	0.60933	4.67967	2.56e-05	0.0060667	141136170	141136220	141251077	-114907	AGK
cg13916835	17	-0.0648755	0.303954	-4.67881	2.56e-05	0.00606898	2078431	2078481	2139379	60949	AJ276246
cg02586730	11	-0.0476268	0.385871	-4.67903	2.56e-05	0.00606898	65639819	65639869	65640404	536	EFEMP2
cg00626312	3	-0.0731436	0.440344	-4.67912	2.56e-05	0.00606898	184409697	184409747	184429835	20090	MAGEF1
cg25141995	5	-0.0522382	0.422565	-4.67857	2.56e-05	0.00606898	133341409	133341459	133340823	-635	VDAC1
cg07512997	8	0.0492156	0.535964	4.67838	2.57e-05	0.00606898	21201161	21201211	21155749	45462	AK057515
cg18319612	1	0.0495841	0.796989	4.67827	2.57e-05	0.00606898	203257896	203257946	203241936	-16009	CHIT1
cg09187598	9	0.00898962	0.898734	4.67777	2.57e-05	0.00606898	34729232	34729282	34729534	253	FAM205A
cg27575890	22	-0.034831	0.211748	-4.67797	2.57e-05	0.00606898	36907108	36907158	36903147	-4010	FOXRED2
cg27468976	16	-0.0854416	0.207851	-4.67802	2.57e-05	0.00606898	89410321	89410371	89387540	22782	LOC100287036
cg16186131	5	-0.0681002	0.351216	-4.67779	2.57e-05	0.00606898	172030434	172030484	172068275	-37791	NEURL1B
cg27111444	12	0.0526627	0.688931	4.67836	2.57e-05	0.00606898	54590808	54590858	54582777	-8030	SMUG1
cg19716930	17	-0.0596218	0.425472	-4.6768	2.58e-05	0.00607879	79826898	79826948	79826844	-53	AK293147
cg23948016	19	0.0367734	0.475955	4.67733	2.58e-05	0.00607458	16998443	16998493	16999825	-1332	F2RL3
cg06492372	2	-0.0741748	0.248076	-4.67655	2.58e-05	0.00608055	97573176	97573226	97563869	-9306	FAM178B
cg13492337	8	-0.0825868	0.324644	-4.67687	2.58e-05	0.00607879	52722090	52722140	52722004	-135	PXDNL
cg10111067	11	-0.123154	0.50612	-4.67626	2.58e-05	0.00608225	3984299	3984349	4079978	-95679	STIM1
cg20331322	12	-0.122814	0.300825	-4.67614	2.59e-05	0.00608225	47358390	47358440	47472784	114395	AMIGO2
cg24683623	4	-0.0842691	0.312585	-4.67561	2.59e-05	0.00608647	123747447	123747497	123747862	-415	FGF2
cg01581024	8	-0.124463	0.402356	-4.67535	2.59e-05	0.00608849	142009744	142009794	142011411	1618	PTK2
cg19519624	9	0.0763049	0.473686	4.67565	2.59e-05	0.00608647	138881742	138881792	138853225	-28566	UBAC1
cg12885302	10	0.105133	0.663209	4.67441	2.6e-05	0.00610081	129979348	129979398	129979399	-51	AK124226
cg17078629	3	0.0436009	0.70004	4.6747	2.6e-05	0.00609824	187419892	187419942	187420153	-211	LOC100131635
cg05890855	2	-0.0855809	0.341743	-4.67386	2.6e-05	0.00610606	216783041	216783091	216743558	39533	Mir_548
cg05592245	10	-0.0836758	0.406458	-4.67383	2.6e-05	0.00610606	65280473	65280523	65281122	-649	REEP3
cg08915438	6	0.0544897	0.565386	4.67268	2.61e-05	0.00612199	35697709	35697759	35696396	-1362	FKBP5
cg16837898	20	0.044782	0.515229	4.67211	2.62e-05	0.00612457	3796758	3796808	3801170	-4362	C20orf29
cg08668281	13	0.0590681	0.793983	4.67154	2.62e-05	0.00612868	25726655	25726705	25745856	19202	FAM123A
cg18571094	15	-0.0646944	0.237644	-4.67152	2.62e-05	0.00612868	68573625	68573675	68570140	3485	FEM1B
cg19357865	19	0.0498468	0.667909	4.67256	2.62e-05	0.00612199	13947262	13947312	13947408	-146	FW420894
cg23420541	2	0.0285823	0.812928	4.67262	2.62e-05	0.00612199	239963117	239963167	239990609	27443	MIR4440
cg19609923	20	-0.052959	0.318859	-4.67221	2.62e-05	0.00612457	30421774	30421824	30418815	2959	MYLK2
cg00464814	6	-0.0458399	0.0777346	-4.67121	2.63e-05	0.00613	16758889	16758939	16761720	2832	ATXN1
cg23197405	12	0.0626474	0.700697	4.67087	2.63e-05	0.00613024	54451888	54451938	54452037	-99	FLJ12825
cg17532753	2	0.103466	0.661429	4.67093	2.63e-05	0.00613024	240172741	240172791	240220333	47592	HDAC4
cg14709479	1	-0.0970052	0.360549	-4.67143	2.63e-05	0.00612868	1108875	1108925	1109285	-361	TTLL10
cg02234653	2	0.103372	0.730204	4.66994	2.64e-05	0.0061406	224625030	224625080	224702318	77239	AP1S3
cg25923056	19	-0.0480968	0.439858	-4.67011	2.64e-05	0.0061406	41306454	41306504	41305449	1006	EGLN2
cg15545468	1	0.0151621	0.893162	4.66988	2.64e-05	0.0061406	101072808	101072858	101112559	39752	LOC100128787
cg10328047	8	-0.0401837	0.4622	-4.66937	2.64e-05	0.00614608	145024724	145024774	145025043	270	PLEC
cg11251135	17	-0.0524348	0.342515	-4.66914	2.65e-05	0.00614608	1863861	1863911	1921176	-57265	BC040634
cg11366934	7	-0.0396921	0.264926	-4.66916	2.65e-05	0.00614608	97912641	97912691	97910978	1663	BRI3
cg00084094	12	0.0637356	0.375039	4.66833	2.65e-05	0.0061507	109096154	109096204	109096773	570	CORO1C
cg00671823	16	-0.105854	0.390722	-4.66831	2.65e-05	0.0061507	27558770	27558820	27561250	2481	GTF3C1
cg00652846	3	-0.0733193	0.403376	-4.668	2.66e-05	0.0061507	112934087	112934137	112935197	-1110	BOC
cg06311879	12	0.0202752	0.87944	4.66787	2.66e-05	0.0061507	93427724	93427774	93323106	-104617	EEA1
cg21597304	15	0.0619483	0.737525	4.66704	2.66e-05	0.0061507	27021271	27021321	27018934	-2386	GABRB3
cg14833896	13	0.0745516	0.44028	4.66722	2.66e-05	0.0061507	53869848	53869898	53832211	37687	Metazoa_SRP
cg23842572	17	0.0433281	0.863487	4.66787	2.66e-05	0.0061507	17030252	17030302	17039532	-9279	MPRIP
cg14327228	19	-0.0457882	0.339407	-4.66727	2.66e-05	0.0061507	36343529	36343579	36342894	-635	NPHS1
cg22768358	11	-0.0645062	0.361681	-4.66776	2.66e-05	0.0061507	113947148	113947198	113931287	15861	ZBTB16
cg01204060	20	0.0319344	0.787023	4.66647	2.67e-05	0.0061507	4227342	4227392	4229658	2317	ADRA1D
cg13914708	2	-0.0727278	0.591483	-4.66667	2.67e-05	0.0061507	15804962	15805012	15830905	-25942	AK093525
cg03622666	16	-0.0537195	0.460591	-4.66606	2.67e-05	0.0061507	49499042	49499092	49407807	91284	C16orf78
cg25574978	11	0.0449126	0.633422	4.6668	2.67e-05	0.0061507	2020446	2020496	2019064	-1431	H19
cg22787186	11	-0.113141	0.47422	-4.66621	2.67e-05	0.0061507	324634	324684	320913	-3720	IFITM3
cg23055852	15	0.0428208	0.857244	4.66665	2.67e-05	0.0061507	73908967	73909017	73925752	16736	NPTN
cg14537179	9	0.0311722	0.822828	4.66613	2.67e-05	0.0061507	115915892	115915942	115913237	2655	SLC31A2
cg27216807	6	0.0634663	0.847492	4.66653	2.67e-05	0.0061507	130788615	130788665	130761567	27048	TMEM200A
cg25132257	11	0.0553733	0.732517	4.66608	2.67e-05	0.0061507	112916138	112916188	112848074	68065	U7
cg14605590	9	0.0609938	0.282721	4.66533	2.68e-05	0.00615835	94900534	94900584	94903748	-3165	LINC00475
cg03082523	1	0.0661939	0.558358	4.66571	2.68e-05	0.00615466	3155965	3156015	3044538	111427	MIR4251
cg22018051	1	-0.0614722	0.17257	-4.66484	2.68e-05	0.00615835	154943349	154943399	154943222	-126	SHC1
cg08616585	16	0.050965	0.845156	4.66458	2.69e-05	0.00615835	68774986	68775036	68771194	3792	CDH1
cg23502883	15	0.0586728	0.602864	4.66423	2.69e-05	0.00615914	93959149	93959199	93959232	84	DQ600033
cg10605735	15	-0.0866429	0.255987	-4.66431	2.69e-05	0.00615914	49966554	49966604	49913225	53379	DTWD1
cg22917314	8	0.0519129	0.742723	4.66465	2.69e-05	0.00615835	1136932	1136982	1250826	113845	LOC286083
cg09263904	12	-0.0514392	0.376835	-4.66364	2.69e-05	0.00616576	58219817	58219867	58218474	-1342	MIR26A2
cg17768691	12	-0.0531446	0.347748	-4.66463	2.69e-05	0.00615835	14720948	14720998	14720790	-157	PLBD1
cg17083925	20	-0.0536343	0.245369	-4.66359	2.69e-05	0.00616576	36793373	36793423	36793699	327	TGM2
cg12690996	1	0.0459411	0.551076	4.66464	2.69e-05	0.00615835	6651517	6651567	6645361	6156	ZBTB48
cg00060649	12	-0.0684316	0.356007	-4.66324	2.7e-05	0.00616968	67928800	67928850	67913861	14939	AK055974
cg07326586	6	0.0485494	0.572359	4.6626	2.7e-05	0.0061795	29528069	29528119	29527701	-417	UBD
cg22986222	6	-0.0365541	0.119451	-4.66137	2.71e-05	0.0061932	32095226	32095276	32095534	259	ATF6B
cg04051278	8	0.0827063	0.761385	4.66175	2.71e-05	0.00619045	5016401	5016451	4852327	-164123	CSMD1
cg04719721	11	-0.0527046	0.298403	-4.6619	2.71e-05	0.00619045	9787121	9787171	9781079	-6041	LOC440028
cg27536700	6	0.0637445	0.753952	4.66083	2.72e-05	0.0061932	31166758	31166808	31165536	1223	HCG27
cg19635505	14	-0.0649493	0.296906	-4.66108	2.72e-05	0.0061932	20903554	20903604	20903800	246	KLHL33
cg20945261	3	0.0483715	0.492249	4.66097	2.72e-05	0.0061932	13460568	13460618	13461808	1191	NUP210
cg09036996	19	-0.0516099	0.516452	-4.66118	2.72e-05	0.0061932	6752845	6752895	6739706	13189	TRIP10
cg14787880	2	-0.0821017	0.330196	-4.66016	2.73e-05	0.00620143	203244073	203244123	203241049	3074	BMPR2
cg21926619	17	-0.100151	0.522818	-4.65934	2.73e-05	0.00620143	40111617	40111667	40118758	-7092	CNP
cg13573210	9	0.0608422	0.687492	4.65913	2.73e-05	0.00620245	126131807	126131857	126118447	13410	CRB2
cg10674793	3	-0.0474097	0.262031	-4.65954	2.73e-05	0.00620143	183872654	183872704	183873283	-579	DVL3
cg23375717	11	0.0244652	0.771328	4.65971	2.73e-05	0.00620143	20883318	20883368	20691116	192202	NELL1
cg17568962	6	-0.0398526	0.218099	-4.65934	2.73e-05	0.00620143	35456312	35456362	35449018	-7293	TEAD3
cg05202347	15	-0.0933905	0.462658	-4.65942	2.73e-05	0.00620143	70381525	70381575	70387123	5599	TLE3
cg10923018	6	0.0614277	0.66123	4.65939	2.73e-05	0.00620143	31743720	31743770	31745107	1339	VWA7
cg05280806	17	-0.0998323	0.388857	-4.65872	2.74e-05	0.00620446	79366204	79366254	79373539	-7334	BAHCC1
cg05401839	13	-0.0396423	0.325622	-4.65831	2.74e-05	0.00620971	112167237	112167287	111973014	194223	C13orf16
cg24965791	13	0.0872044	0.570975	4.65894	2.74e-05	0.00620324	96085191	96085241	96085852	-611	CLDN10
cg00966141	20	0.0283555	0.844305	4.65751	2.75e-05	0.0062214	58660931	58660981	58630979	30002	C20orf197
cg16799831	6	-0.0431267	0.175906	-4.65743	2.75e-05	0.0062214	7468973	7469023	7528895	-59922	SNORD112
cg04730047	3	-0.0503596	0.173728	-4.65705	2.75e-05	0.00622614	99979305	99979355	99979685	-330	TBC1D23
cg12256941	18	0.0676672	0.787576	4.65627	2.76e-05	0.0062326	13026630	13026680	13029661	-2981	CEP192
cg22566142	5	0.0520212	0.763057	4.6566	2.76e-05	0.00623204	96298443	96298493	96294155	4338	LNPEP
cg09269848	17	0.0466123	0.565942	4.65644	2.76e-05	0.00623225	1396074	1396124	1396000	-73	MYO1C
cg20456193	X	0.0369734	0.515085	4.65545	2.77e-05	0.00624617	152801636	152801686	152801579	57	ATP2B3
cg19770281	3	-0.0443953	0.122216	-4.65515	2.77e-05	0.00624791	132261993	132262043	132316093	-54100	CCRL1
cg12679230	3	-0.0490725	0.14332	-4.65506	2.77e-05	0.00624791	155463083	155463133	155421996	-41136	PLCH1
cg17430456	15	0.0517312	0.739278	4.65407	2.78e-05	0.00625413	30366285	30366335	30375893	-9558	AK310526
cg20686125	1	0.0925329	0.658727	4.65426	2.78e-05	0.00625413	243902928	243902978	244006583	103606	AKT3
cg25498969	3	-0.0845039	0.197394	-4.65411	2.78e-05	0.00625413	136062690	136062740	135974162	88578	PCCB
cg11503711	12	0.0358491	0.84999	4.65422	2.78e-05	0.00625413	11463937	11463987	11463365	-571	PRB4
cg06294561	3	-0.122468	0.399341	-4.65398	2.78e-05	0.00625413	141161579	141161629	141161230	350	ZBTB38
cg04088338	5	-0.0865577	0.266395	-4.65351	2.79e-05	0.00625915	58187122	58187172	58153128	34043	AB074188
cg04564515	21	0.0478143	0.801651	4.6529	2.79e-05	0.00626148	46445691	46445741	46424641	-21049	LINC00162
cg06875179	1	-0.0334621	0.668822	-4.65343	2.79e-05	0.00625915	2237996	2238046	2284099	46055	LOC100129534
cg08776908	5	0.0488982	0.83709	4.65286	2.79e-05	0.00626148	157898347	157898397	158105807	207461	Mir_186
cg15474337	19	0.0811051	0.699716	4.65308	2.79e-05	0.00626148	50848197	50848247	50848004	-242	NAPSB
cg10965178	1	0.0430017	0.868013	4.65255	2.79e-05	0.00626461	43766703	43766753	43766565	187	TIE1
cg13566436	1	-0.0740238	0.375193	-4.652	2.8e-05	0.0062729	25240816	25240866	25230413	-10451	AX747207
cg19401033	3	-0.077731	0.199862	-4.6518	2.8e-05	0.00627371	107148371	107148421	107149776	-1404	BC042024
cg06904667	5	-0.053796	0.313514	-4.65158	2.8e-05	0.00627517	176160570	176160620	176237559	-76989	UNC5A
cg19997606	15	0.074171	0.774743	4.65046	2.81e-05	0.00628859	57842296	57842346	57840992	1354	AL110171
cg03049917	15	0.0482752	0.835304	4.65032	2.81e-05	0.00628859	88752391	88752441	88749163	-3227	NTRK3
cg18074189	12	0.077832	0.609015	4.65116	2.81e-05	0.00628075	29770547	29770597	29794170	23624	TMTC1
cg17403397	2	-0.0830915	0.466116	-4.65037	2.81e-05	0.00628859	145282262	145282312	145278605	3657	ZEB2_AS1_4
cg03606098	1	0.0752675	0.487129	4.64966	2.82e-05	0.00629904	1690840	1690890	1690080	-759	NADK
cg11848788	1	0.0707376	0.666893	4.64951	2.82e-05	0.00629905	39041399	39041449	39325339	283941	RRAGC
cg11749902	8	-0.0650239	0.355396	-4.64935	2.82e-05	0.00629919	41093619	41093669	41166989	73371	SFRP1
cg25202302	1	0.0906296	0.527023	4.64822	2.83e-05	0.0063095	91305605	91305655	91301717	-3937	BC036441
cg16640358	2	0.0634431	0.531735	4.64909	2.83e-05	0.00630146	239892007	239892057	239847964	-44092	FLJ43879
cg03146065	17	-0.0475633	0.219573	-4.64822	2.83e-05	0.0063095	7417598	7417648	7387697	29901	POLR2A
cg23015917	1	-0.101716	0.349417	-4.64824	2.83e-05	0.0063095	67485337	67485387	67518729	33393	SLC35D1
cg17944737	1	-0.0551187	0.457406	-4.64769	2.84e-05	0.0063095	10994964	10995014	11024327	29314	C1orf127
cg08799809	12	-0.0635253	0.511749	-4.64736	2.84e-05	0.00631125	111467986	111468036	111471827	-3791	CUX2
cg15612947	5	-0.0842213	0.427269	-4.64789	2.84e-05	0.0063095	14464064	14464114	14581890	-117826	FAM105A
cg24727114	4	-0.0758734	0.182188	-4.64763	2.84e-05	0.0063095	124707521	124707571	124695418	12153	LOC285419
cg22348578	17	0.0356686	0.892541	4.64809	2.84e-05	0.0063095	55418778	55418828	55339475	79353	MSI2
cg06710596	19	-0.0807513	0.56447	-4.647	2.85e-05	0.00631125	36024229	36024279	36024313	-34	GAPDHS
cg15636421	21	0.0790626	0.483545	4.64699	2.85e-05	0.00631125	33242445	33242495	33245627	-3132	HUNK
cg21752660	15	0.0707802	0.660783	4.64694	2.85e-05	0.00631125	52824726	52824776	52821246	-3479	MYO5A
[truncated: 25,264 more rows]

## Sheet: TableS2
Table S2. Location of differentially methylated CpG sites in the context of CpG islands. The number and percentage of the total number of differentially methylated CpG sites annotated to each location.
	Illumina Annotation
Phases	Open Sea	North Shelf	North Shore	Island	South Shore	South Shelf
P vs S	14151	1751	3921	2958	2958	1523
(%)	51.9	6.4	14.4	10.9	10.9	5.6

## Sheet: TableS3
Table S3. cis-mQTLs in endometrium and their association with complex disease or trait from GWAS catalogue
GenomicLocus	IndSigSNP	chr	bp	snp	DateAddedToCatalog	PMID	FirstAuth	Date	Journal	Link	Study	Trait	InitialN	ReplicationN	Region	ReportedGene	MappedGene	UpGene	DownGene	SNP_Gene_ID	UpGeneDist	DownGeneDist	Strongest	SNPs	marged	SNP_ID_cur	Context	intergenic	RiskAF	P	Pmlog	Ptext	OrBeta	95CI	Platform	CNV
2	rs34166899	1	1708801	rs12044597	2017-10-27	28892062	Akiyama M	2017-09-11	Nat Genet	www.ncbi.nlm.nih.gov/pubmed/28892062	Genome-wide association study identifies 112 new loci for body mass index in the Japanese population.	Body mass index	up to 72,390 Japanese ancestry women, up to 85,894 Japanese ancestry men	up to 10,048 Japanese ancestry women, up to 5,098 Japanese ancestry men, up to 181,999 European ancestry women, up to 140,155 European ancestry controls	1p36.33	NADK	NADK			65220			rs12044597-G	rs12044597	0	12044597	intron_variant	0	0.51	2e-09	8.69897		0.014	[0.01-0.018] kg/m2 increase	Illumina [6108953] (imputed)	N
2	rs9697615	1	1894284	rs4648739	2016-09-12	26379185	Garcia-Etxebarria K	2015-09-17	PLoS One	www.ncbi.nlm.nih.gov/pubmed/26379185	No Major Host Genetic Risk Factor Contributed to A(H1N1)2009 Influenza Severity.	Severe influenza A (H1N1) infection	49 European ancestry severe cases, 549 European ancestry population controls	NA	1p36.33	KIAA1751	CFAP74			85452			rs4648739-?	rs4648739	0	4648739	intron_variant	0	0.004664	8e-10	9.09691		16.85	[5.027-56.46]	Affymetrix [547296]	N
2	rs55826501	1	2069172	rs425277	2012-10-24	20881960	Lango Allen H	2010-09-29	Nature	www.ncbi.nlm.nih.gov/pubmed/20881960	Hundreds of variants clustered in genomic loci and biological pathways affect human height.	Height	133,653 European ancestry individuals	50,074 European ancestry individuals	1p36.33	PRKCZ	PRKCZ			5590			rs425277-T	rs425277	0	425277	intron_variant	0	0.28	2e-08	7.69897		0.022	[NR] unit increase	Affymetrix, Illumina [2834208] (imputed)	N
2	rs2643902	1	2245570	rs2843152	2018-01-29	29212778	van der Harst P	2017-12-06	Circ Res	www.ncbi.nlm.nih.gov/pubmed/29212778	The Identification of 64 Novel Genetic Loci Provides an Expanded View on the Genetic Architecture of Coronary Artery Disease.	Coronary artery disease	88,192 cases, 162,544 controls	34,541 cases, 261,984 controls	1p36.32	MORN1, SKI	SKI - MORN1	6497	79906		3918	7122	rs2843152-C	rs2843152	0	2843152	downstream_gene_variant	1	0.2927	3e-08	7.52288		0.0406	[0.026-0.055] unit increase	NR [8041861] (imputed)	N
2	rs4648845	1	2387101	rs4648845	2015-04-16	25056061	Ripke S	2014-07-22	Nature	www.ncbi.nlm.nih.gov/pubmed/25056061	Biological insights from 108 schizophrenia-associated genetic loci.	Schizophrenia	32,405 European ancestry cases, 42,221 European ancestry controls, 1,235 European ancestry cases and 1,235 European ancestry controls from 1235 parent-offspring trios, 1,836 East Asian ancestry cases, 3,383 East Asian ancestry controls	1,513 European ancestry cases, 66,236 European ancestry controls	1p36.32	PLCH2	PLCH2			9651			rs4648845-T	rs4648845	0	4648845	intron_variant	0	0.527	9e-10	9.04576		1.072	[1.049-1.097]	Affymetrix, Illumina [9005918] (imputed)	N
2	rs4648845	1	2387101	rs4648845	2016-07-23	26198764	Goes FS	2015-07-21	Am J Med Genet B Neuropsychiatr Genet	www.ncbi.nlm.nih.gov/pubmed/26198764	Genome-wide association study of schizophrenia in Ashkenazi Jews.	Schizophrenia	592 Ashkenazi Jewish ancestry cases, 505 Ashkenazi Jewish ancestry controls, 36,989 cases, 113,075 controls	NA	1p36.32	NR	PLCH2			9651			rs4648845-T	rs4648845	0	4648845	intron_variant	0	NR	2e-09	8.69897		1.07	[NR]	Illumina [7158791] (imputed)	N
2	rs4648845	1	2392648	rs2477686	2012-01-19	22197933	Hu Z	2011-12-25	Nat Genet	www.ncbi.nlm.nih.gov/pubmed/22197933	A genome-wide association study in Chinese men identifies three risk loci for non-obstructive azoospermia.	Non-obstructive azoospermia	981 Han Chinese ancestry cases, 1,657 Han Chinese ancestry controls	1,946 Han Chinese ancestry cases, 4,077 Han Chinese ancestry controls	1p36.32	MMEL1, PEX10	PLCH2			9651			rs2477686-?	rs2477686	0	2477686	intron_variant	0	NR	6e-12	11.2218		1.39	[1.26-1.52]	Affymetrix [587347]	N
2	rs2843401	1	2526746	rs3748816	2010-03-29	20190752	Dubois PC	2010-02-28	Nat Genet	www.ncbi.nlm.nih.gov/pubmed/20190752	Multiple common variants for celiac disease influencing immune gene expression.	Celiac disease	4,533 European ancestry cases, 10,750 European ancestry controls	4,918 European ancestry cases, 5,684 European ancestry controls	1p36.32	MMEL1, TNFRSF14	MMEL1			79258			rs3748816-?	rs3748816	0	3748816	missense_variant	0	0.66	3e-09	8.52288		1.12	[1.09-1.18]	Illumina [292387]	N
2	rs2843401	1	2526746	rs3748816	2017-05-12	27992413	Ji SG	2016-12-19	Nat Genet	www.ncbi.nlm.nih.gov/pubmed/27992413	Genome-wide association study of primary sclerosing cholangitis identifies new risk loci and quantifies the genetic relationship with inflammatory bowel disease.	Primary sclerosing cholangitis	2,871 European ancestry cases, 12,019 European ancestry controls	1,925 European ancestry cases, 7,936 European ancestry controls	1p36.32	MMEL1	MMEL1			79258			rs3748816-A	rs3748816	0	3748816	missense_variant	0	0.66	5e-13	12.301		1.2	[1.14-1.26]	Affymetrix, Illumina [7891602] (imputed)	N
2	rs2843401	1	2709164	rs4648356	2012-10-24	21833088	Sawcer S	2011-08-11	Nature	www.ncbi.nlm.nih.gov/pubmed/21833088	Genetic risk and a primary role for cell-mediated immune mechanisms in multiple sclerosis.	Multiple sclerosis	9,772 European ancestry cases, 16,849 European ancestry controls	4,218 European ancestry cases, 7,296 European ancestry controls	1p36.32	MMEL1	TTC34 - ACTRT2	100287898	140625		2862	228883	rs4648356-C	rs4648356	0	4648356	intron_variant	1	NR	1e-14	14		1.14	[1.12-1.16]	Illumina [465434]	N
2	rs1798246	1	3083712	rs2651899	2011-06-23	21666692	Chasman DI	2011-06-12	Nat Genet	www.ncbi.nlm.nih.gov/pubmed/21666692	Genome-wide association study reveals three susceptibility loci for common migraine in the general population.	Migraine	5,122 European ancestry cases, 18,108 European ancestry controls	3,831 European ancestry cases, 13,889 European ancestry controls	1p36.32	PRDM16	PRDM16, LOC105378606			63976, 105378606			rs2651899-C	rs2651899	0	2651899	intron_variant	0	0.43	4e-09	8.39794		1.11	[1.07-1.15]	Affymetrix, Illumina [2608509] (imputed)	N
2	rs1798246	1	3083712	rs2651899	2014-01-08	23793025	Anttila V	2013-06-23	Nat Genet	www.ncbi.nlm.nih.gov/pubmed/23793025	Genome-wide meta-analysis identifies new susceptibility loci for migraine.	Migraine	23,285 European ancestry cases, 95,425 European ancestry controls	NA	1p36.32	PRDM16	PRDM16, LOC105378606			63976, 105378606			rs2651899-C	rs2651899	0	2651899	intron_variant	0	0.41	4e-14	13.3979		1.09	[1.07-1.11]	Affymetrix, Illumina [~ 2300000] (imputed)	N
2	rs1553287	1	3103312	rs12135062	2017-03-10	27322543	Gormley P	2016-06-20	Nat Genet	www.ncbi.nlm.nih.gov/pubmed/27322543	Meta-analysis of 375,000 individuals identifies 38 susceptibility loci for migraine.	Migraine	59,674 European ancestry cases, 316,078 European ancestry controls	NA	1p36.32	PRDM16	PRDM16			63976			rs12135062-T	rs12135062	0	12135062	intron_variant	0	0.23	4e-10	9.39794		1.05	[1.04-1.07]	Affymetrix, Illumina, Perlegen [8094889] (imputed)	N
4	rs41402249	1	7879063	rs2797685	2012-10-19	21102463	Franke A	2010-11-21	Nat Genet	www.ncbi.nlm.nih.gov/pubmed/21102463	Genome-wide meta-analysis increases to 71 the number of confirmed Crohn's disease susceptibility loci.	Crohn's disease	6,333 European ancestry cases, 15,056 European ancestry controls	15,694 European ancestry cases, 14,026 European ancestry controls, 414 European ancestry trios	1p36.23	VAMP3	PER3			8863			rs2797685-A	rs2797685	0	2797685	intron_variant	0	0.19	7e-09	8.1549		1.05	[1.01-1.10]	Affymetrix, Illumina [953241] (imputed)	N
6	rs11121559	1	10271688	rs11121529	2017-08-30	27863252	Astle WJ	2016-11-17	Cell	www.ncbi.nlm.nih.gov/pubmed/27863252	The Allelic Landscape of Human Blood Cell Trait Variation and Links to Common Complex Disease.	Mean platelet volume	164,454 European ancestry individuals	NA	1p36.22	KIF1B	KIF1B			23095			rs11121529-G	rs11121529	0	11121529	5_prime_UTR_variant	0	0.1146	1e-44	44		0.0783062	[0.067-0.089] unit increase	Affymetrix [~ 2500000] (imputed)	N
6	rs11121559	1	10451799	rs4846217	2017-08-30	27863252	Astle WJ	2016-11-17	Cell	www.ncbi.nlm.nih.gov/pubmed/27863252	The Allelic Landscape of Human Blood Cell Trait Variation and Links to Common Complex Disease.	Platelet count	166,066 European ancestry individuals	NA	1p36.22	RN7SL721P	KIF1B - PGD	23095	5226		10139	7250	rs4846217-T	rs4846217	0	4846217	upstream_gene_variant	1	0.1252	5e-11	10.301		0.0361419	[0.025-0.047] unit decrease	Affymetrix [~ 2500000] (imputed)	N
6	rs17035646	1	10796866	rs880315	2011-07-13	21572416	Kato N	2011-05-15	Nat Genet	www.ncbi.nlm.nih.gov/pubmed/21572416	Meta-analysis of genome-wide association studies identifies common variants associated with blood pressure variation in east Asians.	Blood pressure	19,608 East Asian ancestry individuals	30,765 East Asian ancestry individuals	1p36.22	CASZ1	CASZ1			54897			rs880315-C	rs880315	0	880315	intron_variant	0	0.65	3e-10	9.52288	(Diastolic)	0.56	[0.38-0.74] mm Hg increase	Affymetrix, Illumina [1700000] (imputed)	N
6	rs17035646	1	10796866	rs880315	2015-06-23	25249183	Lu X	2014-09-23	Hum Mol Genet	www.ncbi.nlm.nih.gov/pubmed/25249183	Genome-wide association study in Chinese identifies novel loci for blood pressure and hypertension.	Hypertension	5,065 Han Chinese ancestry cases, 4,404 Han Chinese ancestry controls	29,799 Han Chinese ancestry cases, 39,347 Han Chinese ancestry controls	1p36.22	CASZ1	CASZ1			54897			rs880315-C	rs880315	0	880315	intron_variant	0	0.63	2e-09	8.69897				Affymetrix, Illumina [2485448] (imputed)	N
6	rs17035646	1	10796866	rs880315	2015-06-23	25249183	Lu X	2014-09-23	Hum Mol Genet	www.ncbi.nlm.nih.gov/pubmed/25249183	Genome-wide association study in Chinese identifies novel loci for blood pressure and hypertension.	Systolic blood pressure	11,816 Han Chinese ancestry individuals	69,146 Han Chinese ancestry individuals	1p36.22	CASZ1	CASZ1			54897			rs880315-C	rs880315	0	880315	intron_variant	0	0.63	6e-10	9.22185		0.97	[0.66-1.28] unit increase	Affymetrix, Illumina [2485448] (imputed)	N
6	rs17035646	1	10796866	rs880315	2017-09-22	28739976	Wain LV	2017-07-24	Hypertension	www.ncbi.nlm.nih.gov/pubmed/28739976	Novel Blood Pressure Locus and Gene Discovery Using Genome-Wide Association Study and Expression Data Sets From Blood and the Kidney.	Diastolic blood pressure	150,134 European ancestry individuals	87,359 European ancestry individuals, 140,886 European and unknown ancestry individuals	1p36.22	CASZ1	CASZ1			54897			rs880315-C	rs880315	0	880315	intron_variant	0	0.351	4e-10	9.39794	(EA, initial)	0.302	[0.21-0.4] unit increase	Affymetrix, Illumina, Perlegen [7994604] (imputed)	N
6	rs17035646	1	10796866	rs880315	2017-09-22	28739976	Wain LV	2017-07-24	Hypertension	www.ncbi.nlm.nih.gov/pubmed/28739976	Novel Blood Pressure Locus and Gene Discovery Using Genome-Wide Association Study and Expression Data Sets From Blood and the Kidney.	Pulse pressure	150,134 European ancestry individuals	87,359 European ancestry individuals, 140,886 European and unknown ancestry individuals	1p36.22	CASZ1	CASZ1			54897			rs880315-C	rs880315	0	880315	intron_variant	0	0.351	2e-10	9.69897	(EA, initial)	0.331	[0.23-0.43] unit increase	Affymetrix, Illumina, Perlegen [7994604] (imputed)	N
6	rs17035646	1	10796866	rs880315	2017-09-22	28739976	Wain LV	2017-07-24	Hypertension	www.ncbi.nlm.nih.gov/pubmed/28739976	Novel Blood Pressure Locus and Gene Discovery Using Genome-Wide Association Study and Expression Data Sets From Blood and the Kidney.	Systolic blood pressure	150,134 European ancestry individuals	87,359 European ancestry individuals, 140,886 European and unknown ancestry individuals	1p36.22	CASZ1	CASZ1			54897			rs880315-C	rs880315	0	880315	intron_variant	0	0.351	9e-16	15.0458	(EA, initial)	0.64	[0.48-0.8] unit increase	Affymetrix, Illumina, Perlegen [7994604] (imputed)	N
6	rs35285563	1	11046855	rs9430161	2012-03-10	22327514	Postel-Vinay S	2012-02-12	Nat Genet	www.ncbi.nlm.nih.gov/pubmed/22327514	Common variants near TARDBP and EGR2 are associated with susceptibility to Ewing sarcoma.	Ewing sarcoma	Up to 427 European ancestry cases, up to 4,352 European ancestry controls	661 European ancestry cases, 1,299 European ancestry controls	1p36.22	TARDBP	C1orf127 - CFL1P6	148345	390996		4761	3012	rs9430161-G	rs9430161	0	9430161	upstream_gene_variant	1	0.79	1e-20	20		2.2	[1.77-2.72]	NR [286966]	N
7	rs6698008	1	12028655	rs11121845	2017-08-30	27863252	Astle WJ	2016-11-17	Cell	www.ncbi.nlm.nih.gov/pubmed/27863252	The Allelic Landscape of Human Blood Cell Trait Variation and Links to Common Complex Disease.	Platelet count	166,066 European ancestry individuals	NA	1p36.22	PLOD1	PLOD1			5351			rs11121845-T	rs11121845	0	11121845	intron_variant	0	0.4631	1e-25	25		0.0391135	[0.032-0.046] unit decrease	Affymetrix [~ 2500000] (imputed)	N
7	rs6698008	1	12028655	rs11121845	2017-08-30	27863252	Astle WJ	2016-11-17	Cell	www.ncbi.nlm.nih.gov/pubmed/27863252	The Allelic Landscape of Human Blood Cell Trait Variation and Links to Common Complex Disease.	Plateletcrit	164,339 European ancestry individuals	NA	1p36.22	PLOD1	PLOD1			5351			rs11121845-T	rs11121845	0	11121845	intron_variant	0	0.4632	2e-38	37.699		0.0485005	[0.041-0.056] unit decrease	Affymetrix [~ 2500000] (imputed)	N
7	rs6698008	1	12042755	rs4240897	2017-11-02	29036319	Qi H	2017-09-26	Hum Mol Genet	www.ncbi.nlm.nih.gov/pubmed/29036319	Discovery of Susceptibility Loci Associated with Tuberculosis in Han Chinese.	Tuberculosis	972 Chinese ancestry cases, 1,537 Chinese ancestry controls	3,338 Chinese ancestry cases, 4,849 Chinese ancestry controls	1p36.22	CLCN6, MTHFR, NPPA, NPPB, KIAA2013, PLOD1, MFN2, MIIP, TNFRSF8, TNFRSF1B	MFN2			9927			rs4240897-?	rs4240897	0	4240897	intron_variant	0	0.493	1e-11	11		1.27	[1.20-1.33]	Illumina [691388]	N
8	rs1991031	1	15793913	rs1042010	2017-09-22	28739976	Wain LV	2017-07-24	Hypertension	www.ncbi.nlm.nih.gov/pubmed/28739976	Novel Blood Pressure Locus and Gene Discovery Using Genome-Wide Association Study and Expression Data Sets From Blood and the Kidney.	Systolic blood pressure	150,134 European ancestry individuals	87,359 European ancestry individuals, 140,886 European and unknown ancestry individuals	1p36.21	CELA2A	CELA2A			63036			rs1042010-A	rs1042010	0	1042010	synonymous_variant	0	0.189	3e-13	12.5229		0.412	[0.3-0.52] unit decrease	Affymetrix, Illumina, Perlegen [7994604] (imputed)	N
8	rs1991031	1	15798197	rs3820068	2017-07-01	28135244	Warren HR	2017-01-30	Nat Genet	www.ncbi.nlm.nih.gov/pubmed/28135244	Genome-wide association analysis identifies novel blood pressure loci and offers biological insights into cardiovascular risk.	Systolic blood pressure	140,882 European ancestry individuals	190,318 European ancestry individuals	1p36.21	CELA2A	CELA2A			63036			rs3820068-A	rs3820068	0	3820068	intron_variant	0	0.81	1e-12	12		0.425	[0.31-0.54] unit increase	Affymetrix [~ 9800000] (imputed)	N
8	rs945417	1	16341649	rs1048238	2017-09-22	28739976	Wain LV	2017-07-24	Hypertension	www.ncbi.nlm.nih.gov/pubmed/28739976	Novel Blood Pressure Locus and Gene Discovery Using Genome-Wide Association Study and Expression Data Sets From Blood and the Kidney.	Systolic blood pressure	150,134 European ancestry individuals	87,359 European ancestry individuals, 140,886 European and unknown ancestry individuals	1p36.13	HSPB7	HSPB7			27129			rs1048238-T	rs1048238	0	1048238	3_prime_UTR_variant	0	0.567	7e-12	11.1549		0.347	[0.25-0.45] unit increase	Affymetrix, Illumina, Perlegen [7994604] (imputed)	N
8	rs2311528	1	17308158	rs9435732	2017-05-23	25673412	Shungin D	2015-02-12	Nature	www.ncbi.nlm.nih.gov/pubmed/25673412	New genetic loci link adipose and insulin biology to body fat distribution.	Waist circumference adjusted for body mass index	up to 56,910 European ancestry men, up to 86,570 European ancestry women	up to 36,570 European ancestry men, 30,172 European ancestry women, 915 Filipino ancestry men, 735 Filipino ancestry women, 2,351 African American/Afro-Caribbean ancestry men, 6,258 African American/Afro-Caribbean ancestry women, 2,285 South Asian ancestry men, 506 South Asian ancestry women, 195 Seychellois ancestry men, 266 Seychellois ancestry women	1p36.13	MFAP2	MFAP2 - ATP13A2	4237	23400		14	4295	rs9435732-T	rs9435732	0	9435732	intron_variant	1	0.2715	3e-08	7.52288	(EA,women)	0.0272	[0.018-0.037] unit decrease	Affymetrix, Illumina, Perlegen [up to 2542447] (imputed)	N
8	rs2311528	1	17308158	rs9435732	2017-05-23	25673412	Shungin D	2015-02-12	Nature	www.ncbi.nlm.nih.gov/pubmed/25673412	New genetic loci link adipose and insulin biology to body fat distribution.	Waist circumference adjusted for body mass index	up to 56,910 European ancestry men, up to 86,570 European ancestry women	up to 36,570 European ancestry men, 30,172 European ancestry women, 915 Filipino ancestry men, 735 Filipino ancestry women, 2,351 African American/Afro-Caribbean ancestry men, 6,258 African American/Afro-Caribbean ancestry women, 2,285 South Asian ancestry men, 506 South Asian ancestry women, 195 Seychellois ancestry men, 266 Seychellois ancestry women	1p36.13	MFAP2	MFAP2 - ATP13A2	4237	23400		14	4295	rs9435732-T	rs9435732	0	9435732	intron_variant	1	0.2715	4e-16	15.3979	(EA)	0.0309	[0.023-0.038] unit decrease	Affymetrix, Illumina, Perlegen [up to 2542447] (imputed)	N
8	rs2311528	1	17308158	rs9435732	2017-05-23	25673412	Shungin D	2015-02-12	Nature	www.ncbi.nlm.nih.gov/pubmed/25673412	New genetic loci link adipose and insulin biology to body fat distribution.	Waist circumference adjusted for body mass index	up to 56,910 European ancestry men, up to 86,570 European ancestry women	up to 36,570 European ancestry men, 30,172 European ancestry women, 915 Filipino ancestry men, 735 Filipino ancestry women, 2,351 African American/Afro-Caribbean ancestry men, 6,258 African American/Afro-Caribbean ancestry women, 2,285 South Asian ancestry men, 506 South Asian ancestry women, 195 Seychellois ancestry men, 266 Seychellois ancestry women	1p36.13	MFAP2	MFAP2 - ATP13A2	4237	23400		14	4295	rs9435732-T	rs9435732	0	9435732	intron_variant	1	0.2715	9e-12	11.0458	(EA, men)	0.0365	[0.026-0.047] unit decrease	Affymetrix, Illumina, Perlegen [up to 2542447] (imputed)	N
8	rs2311528	1	17308158	rs9435732	2017-08-10	28443625	Justice AE	2017-04-26	Nat Commun	www.ncbi.nlm.nih.gov/pubmed/28443625	Genome-wide meta-analysis of 241,258 adults accounting for smoking behaviour identifies novel loci for obesity traits.	Waist circumference adjusted for BMI (adjusted for smoking behaviour)	97,400 European ancestry women, 63,892 European ancestry men, 5,829 European ancestry individuals, 10,500 African American/Afro-Caribbean ancestry women, 2,706 African American/Afro-Caribbean ancestry men, 1,030 Indian Asian ancestry women, 7,648 Indian Asian ancestry men, 1,793 Filipino ancestry women, 2,944 Hispanic/Latino ancestry women, 1,764 Hispanic/Latino ancestry men	21,496 European ancestry women, 24,385 European ancestry men, 118,364 European ancestry individuals, 2,326 African American/Afro-Caribbean ancestry women, 855 African American/Afro-Caribbean ancestry men	1p36.13	MFAP2	MFAP2 - ATP13A2	4237	23400		14	4295	rs9435732-T	rs9435732	0	9435732	intron_variant	1	0.2658	1e-11	11	(men)	0.038	[0.027-0.049] unit decrease	Affymetrix, Illumina, Perlegen [up to 2800000] (imputed)	N
8	rs2311528	1	17308158	rs9435732	2017-08-10	28443625	Justice AE	2017-04-26	Nat Commun	www.ncbi.nlm.nih.gov/pubmed/28443625	Genome-wide meta-analysis of 241,258 adults accounting for smoking behaviour identifies novel loci for obesity traits.	Waist circumference adjusted for BMI (adjusted for smoking behaviour)	97,400 European ancestry women, 63,892 European ancestry men, 5,829 European ancestry individuals, 10,500 African American/Afro-Caribbean ancestry women, 2,706 African American/Afro-Caribbean ancestry men, 1,030 Indian Asian ancestry women, 7,648 Indian Asian ancestry men, 1,793 Filipino ancestry women, 2,944 Hispanic/Latino ancestry women, 1,764 Hispanic/Latino ancestry men	21,496 European ancestry women, 24,385 European ancestry men, 118,364 European ancestry individuals, 2,326 African American/Afro-Caribbean ancestry women, 855 African American/Afro-Caribbean ancestry men	1p36.13	MFAP2	MFAP2 - ATP13A2	4237	23400		14	4295	rs9435732-T	rs9435732	0	9435732	intron_variant	1	0.2658	3e-16	15.5229		0.0318	[0.024-0.039] unit decrease	Affymetrix, Illumina, Perlegen [up to 2800000] (imputed)	N
8	rs2311528	1	17308158	rs9435732	2017-08-10	28443625	Justice AE	2017-04-26	Nat Commun	www.ncbi.nlm.nih.gov/pubmed/28443625	Genome-wide meta-analysis of 241,258 adults accounting for smoking behaviour identifies novel loci for obesity traits.	Waist circumference adjusted for BMI (joint analysis main effects and smoking interaction)	97,400 European ancestry women, 63,892 European ancestry men, 5,829 European ancestry individuals, 10,500 African American/Afro-Caribbean ancestry women, 2,706 African American/Afro-Caribbean ancestry men, 1,030 Indian Asian ancestry women, 7,648 Indian Asian ancestry men, 1,793 Filipino ancestry women, 2,944 Hispanic/Latino ancestry women, 1,764 Hispanic/Latino ancestry men	21,496 European ancestry women, 24,385 European ancestry men, 118,364 European ancestry individuals, 2,326 African American/Afro-Caribbean ancestry women, 855 African American/Afro-Caribbean ancestry men	1p36.13	MFAP2	MFAP2 - ATP13A2	4237	23400		14	4295	rs9435732-T	rs9435732	0	9435732	intron_variant	1	0.2658	1e-08	8	(women)			Affymetrix, Illumina, Perlegen [up to 2800000] (imputed)	N
8	rs2311528	1	17308158	rs9435732	2017-08-10	28443625	Justice AE	2017-04-26	Nat Commun	www.ncbi.nlm.nih.gov/pubmed/28443625	Genome-wide meta-analysis of 241,258 adults accounting for smoking behaviour identifies novel loci for obesity traits.	Waist circumference adjusted for BMI (joint analysis main effects and smoking interaction)	97,400 European ancestry women, 63,892 European ancestry men, 5,829 European ancestry individuals, 10,500 African American/Afro-Caribbean ancestry women, 2,706 African American/Afro-Caribbean ancestry men, 1,030 Indian Asian ancestry women, 7,648 Indian Asian ancestry men, 1,793 Filipino ancestry women, 2,944 Hispanic/Latino ancestry women, 1,764 Hispanic/Latino ancestry men	21,496 European ancestry women, 24,385 European ancestry men, 118,364 European ancestry individuals, 2,326 African American/Afro-Caribbean ancestry women, 855 African American/Afro-Caribbean ancestry men	1p36.13	MFAP2	MFAP2 - ATP13A2	4237	23400		14	4295	rs9435732-T	rs9435732	0	9435732	intron_variant	1	0.2658	2e-12	11.699	(men)			Affymetrix, Illumina, Perlegen [up to 2800000] (imputed)	N
8	rs2311528	1	17308158	rs9435732	2017-08-10	28443625	Justice AE	2017-04-26	Nat Commun	www.ncbi.nlm.nih.gov/pubmed/28443625	Genome-wide meta-analysis of 241,258 adults accounting for smoking behaviour identifies novel loci for obesity traits.	Waist circumference adjusted for BMI (joint analysis main effects and smoking interaction)	97,400 European ancestry women, 63,892 European ancestry men, 5,829 European ancestry individuals, 10,500 African American/Afro-Caribbean ancestry women, 2,706 African American/Afro-Caribbean ancestry men, 1,030 Indian Asian ancestry women, 7,648 Indian Asian ancestry men, 1,793 Filipino ancestry women, 2,944 Hispanic/Latino ancestry women, 1,764 Hispanic/Latino ancestry men	21,496 European ancestry women, 24,385 European ancestry men, 118,364 European ancestry individuals, 2,326 African American/Afro-Caribbean ancestry women, 855 African American/Afro-Caribbean ancestry men	1p36.13	MFAP2	MFAP2 - ATP13A2	4237	23400		14	4295	rs9435732-T	rs9435732	0	9435732	intron_variant	1	0.2658	3e-19	18.5229				Affymetrix, Illumina, Perlegen [up to 2800000] (imputed)	N
8	rs2311528	1	17308158	rs9435732	2017-08-10	28443625	Justice AE	2017-04-26	Nat Commun	www.ncbi.nlm.nih.gov/pubmed/28443625	Genome-wide meta-analysis of 241,258 adults accounting for smoking behaviour identifies novel loci for obesity traits.	Waist circumference adjusted for BMI in non-smokers	77,113 European ancestry women, 47,319 European ancestry men, 4,856 European ancestry individuals, 8,799 African American/Afro-Caribbean ancestry women, 1,803 African American/Afro-Caribbean ancestry men, 1,020 Indian Asian ancestry women, 6,691 Indian Asian ancestry men, 1,526 Filipino ancestry women, 2,469 Hispanic/Latino ancestry women, 1,318 Hispanic/Latino ancestry men	16,011 European ancestry women, 17,912 European ancestry men, 105,218 European ancestry individuals, 2,073 African American/Afro-Caribbean ancestry women, 647 African American/Afro-Caribbean ancestry men	1p36.13	MFAP2	MFAP2 - ATP13A2	4237	23400		14	4295	rs9435732-T	rs9435732	0	9435732	intron_variant	1	0.2658	3e-09	8.52288	(men)	0.0385	[0.026-0.051] unit decrease	Affymetrix, Illumina, Perlegen [up to 2800000] (imputed)	N
8	rs2311528	1	17308158	rs9435732	2017-08-10	28443625	Justice AE	2017-04-26	Nat Commun	www.ncbi.nlm.nih.gov/pubmed/28443625	Genome-wide meta-analysis of 241,258 adults accounting for smoking behaviour identifies novel loci for obesity traits.	Waist circumference adjusted for BMI in non-smokers	77,113 European ancestry women, 47,319 European ancestry men, 4,856 European ancestry individuals, 8,799 African American/Afro-Caribbean ancestry women, 1,803 African American/Afro-Caribbean ancestry men, 1,020 Indian Asian ancestry women, 6,691 Indian Asian ancestry men, 1,526 Filipino ancestry women, 2,469 Hispanic/Latino ancestry women, 1,318 Hispanic/Latino ancestry men	16,011 European ancestry women, 17,912 European ancestry men, 105,218 European ancestry individuals, 2,073 African American/Afro-Caribbean ancestry women, 647 African American/Afro-Caribbean ancestry men	1p36.13	MFAP2	MFAP2 - ATP13A2	4237	23400		14	4295	rs9435732-T	rs9435732	0	9435732	intron_variant	1	0.2658	4e-12	11.3979		0.0301	[0.022-0.039] unit decrease	Affymetrix, Illumina, Perlegen [up to 2800000] (imputed)	N
8	rs2311528	1	17308158	rs9435732	2017-08-10	28443625	Justice AE	2017-04-26	Nat Commun	www.ncbi.nlm.nih.gov/pubmed/28443625	Genome-wide meta-analysis of 241,258 adults accounting for smoking behaviour identifies novel loci for obesity traits.	Waist circumference adjusted for BMI in smokers	19,276 European ancestry women, 16,408 European ancestry men, 973 European ancestry individuals, 1,701 African American/Afro-Caribbean ancestry women, 903 African American/Afro-Caribbean ancestry men, 10 Indian Asian ancestry women, 957 Indian Asian ancestry men, 267 Filipino ancestry women, 475 Hispanic/Latino ancestry women, 446 Hispanic/Latino ancestry men	5,485 European ancestry women, 6,471 European ancestry men, 13,416 European ancestry individuals, 253 African American/Afro-Caribbean ancestry women, 208 African American/Afro-Caribbean ancestry men	1p36.13	MFAP2	MFAP2 - ATP13A2	4237	23400		14	4295	rs9435732-T	rs9435732	0	9435732	intron_variant	1	0.2658	1e-09	9		0.0496	[0.034-0.066] unit decrease	Affymetrix, Illumina, Perlegen [up to 2800000] (imputed)	N
8	rs2311528	1	17308158	rs9435732	2017-08-18	28448500	Graff M	2017-04-27	PLoS Genet	www.ncbi.nlm.nih.gov/pubmed/28448500	Genome-wide physical activity interactions in adiposity - A meta-analysis of 200,452 adults.	Waist circumference adjusted for BMI (joint analysis main effects and physical activity interaction)	2,518 African American women, 85,730 European ancestry women, 1,773 Filipino ancestry women, 1,030 Indian ancestry women, 1,457 African American men, 54,792 European ancestry men, 7,648 Indian ancestry men, 5,527 European ancestry individuals	6,244 African American women, 17,531 European ancestry women, 329 African American men, 19,956 European ancestry men	1p36.13	MFAP2	MFAP2 - ATP13A2	4237	23400		14	4295	rs9435732-?	rs9435732	0	9435732	intron_variant	1	0.7301	1e-11	11	(men)			Affymetrix, Illumina, Perlegen [~ 2500000] (imputed)	N
8	rs2311528	1	17308158	rs9435732	2017-08-18	28448500	Graff M	2017-04-27	PLoS Genet	www.ncbi.nlm.nih.gov/pubmed/28448500	Genome-wide physical activity interactions in adiposity - A meta-analysis of 200,452 adults.	Waist circumference adjusted for BMI (joint analysis main effects and physical activity interaction)	2,518 African American women, 85,730 European ancestry women, 1,773 Filipino ancestry women, 1,030 Indian ancestry women, 1,457 African American men, 54,792 European ancestry men, 7,648 Indian ancestry men, 5,527 European ancestry individuals	6,244 African American women, 17,531 European ancestry women, 329 African American men, 19,956 European ancestry men	1p36.13	MFAP2	MFAP2 - ATP13A2	4237	23400		14	4295	rs9435732-?	rs9435732	0	9435732	intron_variant	1	0.7301	3e-14	13.5229				Affymetrix, Illumina, Perlegen [~ 2500000] (imputed)	N
8	rs2311528	1	17308158	rs9435732	2017-08-18	28448500	Graff M	2017-04-27	PLoS Genet	www.ncbi.nlm.nih.gov/pubmed/28448500	Genome-wide physical activity interactions in adiposity - A meta-analysis of 200,452 adults.	Waist circumference adjusted for BMI (joint analysis main effects and physical activity interaction)	2,518 African American women, 85,730 European ancestry women, 1,773 Filipino ancestry women, 1,030 Indian ancestry women, 1,457 African American men, 54,792 European ancestry men, 7,648 Indian ancestry men, 5,527 European ancestry individuals	6,244 African American women, 17,531 European ancestry women, 329 African American men, 19,956 European ancestry men	1p36.13	MFAP2	MFAP2 - ATP13A2	4237	23400		14	4295	rs9435732-?	rs9435732	0	9435732	intron_variant	1	0.7313	2e-10	9.69897	(EA, men)			Affymetrix, Illumina, Perlegen [~ 2500000] (imputed)	N
8	rs2311528	1	17308158	rs9435732	2017-08-18	28448500	Graff M	2017-04-27	PLoS Genet	www.ncbi.nlm.nih.gov/pubmed/28448500	Genome-wide physical activity interactions in adiposity - A meta-analysis of 200,452 adults.	Waist circumference adjusted for BMI (joint analysis main effects and physical activity interaction)	2,518 African American women, 85,730 European ancestry women, 1,773 Filipino ancestry women, 1,030 Indian ancestry women, 1,457 African American men, 54,792 European ancestry men, 7,648 Indian ancestry men, 5,527 European ancestry individuals	6,244 African American women, 17,531 European ancestry women, 329 African American men, 19,956 European ancestry men	1p36.13	MFAP2	MFAP2 - ATP13A2	4237	23400		14	4295	rs9435732-?	rs9435732	0	9435732	intron_variant	1	0.7313	2e-13	12.699	(EA)			Affymetrix, Illumina, Perlegen [~ 2500000] (imputed)	N
8	rs2311528	1	17308158	rs9435732	2017-08-18	28448500	Graff M	2017-04-27	PLoS Genet	www.ncbi.nlm.nih.gov/pubmed/28448500	Genome-wide physical activity interactions in adiposity - A meta-analysis of 200,452 adults.	Waist circumference adjusted for BMI in active individuals	1,957 African American women, 1,773 Filipino ancestry women, 305 Indian ancestry women, 67,139 European ancestry women, 1,206 African American men, 2,029 Indian ancestry men, 43,100 European ancestry men, at least 4,819 European ancestry individuals	4,807 African American women, 12,347 European ancestry women, 265 African American men, 14,540 European ancestry men	1p36.13	MFAP2	MFAP2 - ATP13A2	4237	23400		14	4295	rs9435732-C	rs9435732	0	9435732	intron_variant	1	0.7266	4e-10	9.39794	(EA, men)	0.0431	[0.03-0.057] cm increase	Affymetrix, Illumina, Perlegen [~ 2500000] (imputed)	N
8	rs2311528	1	17308158	rs9435732	2017-08-18	28448500	Graff M	2017-04-27	PLoS Genet	www.ncbi.nlm.nih.gov/pubmed/28448500	Genome-wide physical activity interactions in adiposity - A meta-analysis of 200,452 adults.	Waist circumference adjusted for BMI in active individuals	1,957 African American women, 1,773 Filipino ancestry women, 305 Indian ancestry women, 67,139 European ancestry women, 1,206 African American men, 2,029 Indian ancestry men, 43,100 European ancestry men, at least 4,819 European ancestry individuals	4,807 African American women, 12,347 European ancestry women, 265 African American men, 14,540 European ancestry men	1p36.13	MFAP2	MFAP2 - ATP13A2	4237	23400		14	4295	rs9435732-C	rs9435732	0	9435732	intron_variant	1	0.7293	2e-10	9.69897	(men)	0.0429	[0.03-0.056] cm increase	Affymetrix, Illumina, Perlegen [~ 2500000] (imputed)	N
8	rs2311528	1	17308158	rs9435732	2017-08-18	28448500	Graff M	2017-04-27	PLoS Genet	www.ncbi.nlm.nih.gov/pubmed/28448500	Genome-wide physical activity interactions in adiposity - A meta-analysis of 200,452 adults.	Waist circumference adjusted for BMI in active individuals	1,957 African American women, 1,773 Filipino ancestry women, 305 Indian ancestry women, 67,139 European ancestry women, 1,206 African American men, 2,029 Indian ancestry men, 43,100 European ancestry men, at least 4,819 European ancestry individuals	4,807 African American women, 12,347 European ancestry women, 265 African American men, 14,540 European ancestry men	1p36.13	MFAP2	MFAP2 - ATP13A2	4237	23400		14	4295	rs9435732-C	rs9435732	0	9435732	intron_variant	1	0.7301	2e-12	11.699		0.0324	[0.023-0.041] cm increase	Affymetrix, Illumina, Perlegen [~ 2500000] (imputed)	N
8	rs2311528	1	17308158	rs9435732	2017-08-18	28448500	Graff M	2017-04-27	PLoS Genet	www.ncbi.nlm.nih.gov/pubmed/28448500	Genome-wide physical activity interactions in adiposity - A meta-analysis of 200,452 adults.	Waist circumference adjusted for BMI in active individuals	1,957 African American women, 1,773 Filipino ancestry women, 305 Indian ancestry women, 67,139 European ancestry women, 1,206 African American men, 2,029 Indian ancestry men, 43,100 European ancestry men, at least 4,819 European ancestry individuals	4,807 African American women, 12,347 European ancestry women, 265 African American men, 14,540 European ancestry men	1p36.13	MFAP2	MFAP2 - ATP13A2	4237	23400		14	4295	rs9435732-C	rs9435732	0	9435732	intron_variant	1	0.7313	2e-12	11.699	(EA)	0.0336	[0.024-0.043] cm increase	Affymetrix, Illumina, Perlegen [~ 2500000] (imputed)	N
8	rs2311528	1	17308158	rs9435732	2017-08-18	28448500	Graff M	2017-04-27	PLoS Genet	www.ncbi.nlm.nih.gov/pubmed/28448500	Genome-wide physical activity interactions in adiposity - A meta-analysis of 200,452 adults.	Waist circumference adjusted for body mass index	2,518 African American women, 85,730 European ancestry women, 1,773 Filipino ancestry women, 1,030 Indian ancestry women, 1,457 African American men, 54,792 European ancestry men, 7,648 Indian ancestry men, 5,527 European ancestry individuals	6,244 African American women, 17,531 European ancestry women, 329 African American men, 19,956 European ancestry men	1p36.13	MFAP2	MFAP2 - ATP13A2	4237	23400		14	4295	rs9435732-C	rs9435732	0	9435732	intron_variant	1	0.7301	3e-11	10.5229	(men)	0.0391	[0.028-0.051] cm increase	Affymetrix, Illumina, Perlegen [~ 2500000] (imputed)	N
8	rs2311528	1	17308158	rs9435732	2017-08-18	28448500	Graff M	2017-04-27	PLoS Genet	www.ncbi.nlm.nih.gov/pubmed/28448500	Genome-wide physical activity interactions in adiposity - A meta-analysis of 200,452 adults.	Waist circumference adjusted for body mass index	2,518 African American women, 85,730 European ancestry women, 1,773 Filipino ancestry women, 1,030 Indian ancestry women, 1,457 African American men, 54,792 European ancestry men, 7,648 Indian ancestry men, 5,527 European ancestry individuals	6,244 African American women, 17,531 European ancestry women, 329 African American men, 19,956 European ancestry men	1p36.13	MFAP2	MFAP2 - ATP13A2	4237	23400		14	4295	rs9435732-C	rs9435732	0	9435732	intron_variant	1	0.7301	7e-10	9.1549	(women)	0.0357	[0.024-0.047] cm increase	Affymetrix, Illumina, Perlegen [~ 2500000] (imputed)	N
8	rs2311528	1	17308158	rs9435732	2017-08-18	28448500	Graff M	2017-04-27	PLoS Genet	www.ncbi.nlm.nih.gov/pubmed/28448500	Genome-wide physical activity interactions in adiposity - A meta-analysis of 200,452 adults.	Waist circumference adjusted for body mass index	2,518 African American women, 85,730 European ancestry women, 1,773 Filipino ancestry women, 1,030 Indian ancestry women, 1,457 African American men, 54,792 European ancestry men, 7,648 Indian ancestry men, 5,527 European ancestry individuals	6,244 African American women, 17,531 European ancestry women, 329 African American men, 19,956 European ancestry men	1p36.13	MFAP2	MFAP2 - ATP13A2	4237	23400		14	4295	rs9435732-C	rs9435732	0	9435732	intron_variant	1	0.7301	7e-14	13.1549		0.0297	[0.022-0.038] cm increase	Affymetrix, Illumina, Perlegen [~ 2500000] (imputed)	N
8	rs2311528	1	17308158	rs9435732	2017-08-18	28448500	Graff M	2017-04-27	PLoS Genet	www.ncbi.nlm.nih.gov/pubmed/28448500	Genome-wide physical activity interactions in adiposity - A meta-analysis of 200,452 adults.	Waist circumference adjusted for body mass index	2,518 African American women, 85,730 European ancestry women, 1,773 Filipino ancestry women, 1,030 Indian ancestry women, 1,457 African American men, 54,792 European ancestry men, 7,648 Indian ancestry men, 5,527 European ancestry individuals	6,244 African American women, 17,531 European ancestry women, 329 African American men, 19,956 European ancestry men	1p36.13	MFAP2	MFAP2 - ATP13A2	4237	23400		14	4295	rs9435732-C	rs9435732	0	9435732	intron_variant	1	0.7313	4e-10	9.39794	(EA, men)	0.039	[0.027-0.051] cm increase	Affymetrix, Illumina, Perlegen [~ 2500000] (imputed)	N
8	rs2311528	1	17308158	rs9435732	2017-08-18	28448500	Graff M	2017-04-27	PLoS Genet	www.ncbi.nlm.nih.gov/pubmed/28448500	Genome-wide physical activity interactions in adiposity - A meta-analysis of 200,452 adults.	Waist circumference adjusted for body mass index	2,518 African American women, 85,730 European ancestry women, 1,773 Filipino ancestry women, 1,030 Indian ancestry women, 1,457 African American men, 54,792 European ancestry men, 7,648 Indian ancestry men, 5,527 European ancestry individuals	6,244 African American women, 17,531 European ancestry women, 329 African American men, 19,956 European ancestry men	1p36.13	MFAP2	MFAP2 - ATP13A2	4237	23400		14	4295	rs9435732-C	rs9435732	0	9435732	intron_variant	1	0.7313	8e-13	12.0969	(EA)	0.0303	[0.022-0.039] cm increase	Affymetrix, Illumina, Perlegen [~ 2500000] (imputed)	N
8	rs11203346	1	17601165	rs11585357	2018-01-29	29220522	Liu F	2017-12-06	Hum Mol Genet	www.ncbi.nlm.nih.gov/pubmed/29220522	Meta-analysis of genome-wide association studies identifies 8 novel loci involved in shape variation of human head hair.	Hair shape	16,763 European ancestry individuals	2,340 European ancestry individuals, 2,899 Han Chinese ancestry individuals, 709 Uyghur ancestry individuals, 6,238 Latin American individuals, 15 South American, South Asian or Middle Eastern individuals	1p36.13	NR	PADI3			51702			rs11585357-T	rs11585357	0	11585357	synonymous_variant	0	0.164465	4e-18	17.3979		0.0757143	[0.059-0.093] unit decrease	Illumina [up to 9350000] (imputed)	N
12	rs66731853	1	20916238	rs66731853	2017-08-30	27863252	Astle WJ	2016-11-17	Cell	www.ncbi.nlm.nih.gov/pubmed/27863252	The Allelic Landscape of Human Blood Cell Trait Variation and Links to Common Complex Disease.	Mean corpuscular volume	172,433 European ancestry individuals	NA	1p36.12	CDA	CDA			978			rs66731853-A	rs66731853	0	66731853	intron_variant	0	0.3251	4e-09	8.39794		0.0221536	[0.015-0.03] unit increase	Affymetrix [~ 2500000] (imputed)	N
16	rs58035855	1	24153231	rs6424115	2017-08-30	27863252	Astle WJ	2016-11-17	Cell	www.ncbi.nlm.nih.gov/pubmed/27863252	The Allelic Landscape of Human Blood Cell Trait Variation and Links to Common Complex Disease.	Immature fraction of reticulocytes	170,548 European ancestry individuals	NA	1p36.11	HMGCL	LOC105376861			105376861			rs6424115-G	rs6424115	0	6424115	intron_variant	0	0.4232	8e-12	11.0969		0.0244646	[0.017-0.031] unit increase	Affymetrix [~ 2500000] (imputed)	N
16	rs58035855	1	24199364	rs2501426	2017-08-30	27863252	Astle WJ	2016-11-17	Cell	www.ncbi.nlm.nih.gov/pubmed/27863252	The Allelic Landscape of Human Blood Cell Trait Variation and Links to Common Complex Disease.	Eosinophil counts	172,275 European ancestry individuals	NA	1p36.11	CNR2	CNR2			1269			rs2501426-A	rs2501426	0	2501426	3_prime_UTR_variant	0	0.5689	2e-11	10.699		0.02407	[0.017-0.031] unit increase	Affymetrix [~ 2500000] (imputed)	N
16	rs58035855	1	24199869	rs3003334	2017-08-30	27863252	Astle WJ	2016-11-17	Cell	www.ncbi.nlm.nih.gov/pubmed/27863252	The Allelic Landscape of Human Blood Cell Trait Variation and Links to Common Complex Disease.	Eosinophil percentage of granulocytes	170,536 European ancestry individuals	NA	1p36.11	CNR2	CNR2			1269			rs3003334-A	rs3003334	0	3003334	3_prime_UTR_variant	0	0.5704	1e-09	9		0.0218764	[0.015-0.029] unit increase	Affymetrix [~ 2500000] (imputed)	N
16	rs58035855	1	24199869	rs3003334	2017-08-30	27863252	Astle WJ	2016-11-17	Cell	www.ncbi.nlm.nih.gov/pubmed/27863252	The Allelic Landscape of Human Blood Cell Trait Variation and Links to Common Complex Disease.	Eosinophil percentage of white cells	172,378 European ancestry individuals	NA	1p36.11	CNR2	CNR2			1269			rs3003334-A	rs3003334	0	3003334	3_prime_UTR_variant	0	0.5703	3e-11	10.5229		0.0238412	[0.017-0.031] unit increase	Affymetrix [~ 2500000] (imputed)	N
17	rs72654647	1	25030470	rs6686889	2017-07-01	28135244	Warren HR	2017-01-30	Nat Genet	www.ncbi.nlm.nih.gov/pubmed/28135244	Genome-wide association analysis identifies novel blood pressure loci and offers biological insights into cardiovascular risk.	Diastolic blood pressure	140,886 European ancestry individuals	190,318 European ancestry individuals	1p36.11	chr1mb25	SRRM1 - CLIC4	10250	25932		30698	41290	rs6686889-T	rs6686889	0	6686889	upstream_gene_variant	1	0.25	4e-09	8.39794		0.185	[0.13-0.24] unit increase	Affymetrix [~ 9800000] (imputed)	N
17	rs72654647	1	25032168	rs66530629	2017-08-30	27863252	Astle WJ	2016-11-17	Cell	www.ncbi.nlm.nih.gov/pubmed/27863252	The Allelic Landscape of Human Blood Cell Trait Variation and Links to Common Complex Disease.	Plateletcrit	164,339 European ancestry individuals	NA	1p36.11	intergenic	SRRM1 - CLIC4	10250	25932		32396	39592	rs66530629-A	rs66530629	0	66530629	intron_variant	1	0.2497	2e-13	12.699		0.0310787	[0.023-0.039] unit decrease	Affymetrix [~ 2500000] (imputed)	N
17	rs72654647	1	25044111	rs4601530	2012-10-24	20881960	Lango Allen H	2010-09-29	Nature	www.ncbi.nlm.nih.gov/pubmed/20881960	Hundreds of variants clustered in genomic loci and biological pathways affect human height.	Height	133,653 European ancestry individuals	50,074 European ancestry individuals	1p36.11	CLIC4	SRRM1 - CLIC4	10250	25932		44339	27649	rs4601530-T	rs4601530	0	4601530	downstream_gene_variant	1	0.26	2e-12	11.699		0.028	[NR] unit decrease	Affymetrix, Illumina [2834208] (imputed)	N
18	rs706845	1	25674785	rs3091242	2011-07-13	21700265	Kullo IJ	2011-06-22	Am J Hum Genet	www.ncbi.nlm.nih.gov/pubmed/21700265	Complement receptor 1 gene variants are associated with erythrocyte sedimentation rate.	Erythrocyte sedimentation rate	1,979 European ancestry individuals	5,628 European ancestry individuals	1p36.11	TMEM50A	TMEM50A			23585			rs3091242-?	rs3091242	0	3091242	intron_variant	0	NR	2e-13	12.699		0.1	[NR] unit decrease	Illumina [476395]	N
18	rs706845	1	25732087	rs61777615	2017-08-30	27863252	Astle WJ	2016-11-17	Cell	www.ncbi.nlm.nih.gov/pubmed/27863252	The Allelic Landscape of Human Blood Cell Trait Variation and Links to Common Complex Disease.	Red cell distribution width	171,529 European ancestry individuals	NA	1p36.11	RHCE	RHCE			6006			rs61777615-A	rs61777615	0	61777615	intron_variant	0	0.4222	6e-34	33.2218		0.0440903	[0.037-0.051] unit decrease	Affymetrix [~ 2500000] (imputed)	N
18	rs706845	1	25747230	rs586178	2016-07-08	25961943	Surakka I	2015-05-11	Nat Genet	www.ncbi.nlm.nih.gov/pubmed/25961943	The impact of low-frequency and rare variants on lipid levels.	Cholesterol, total	up to 62,166 European ancestry individuals	NA	1p36.11	LDLRAP1	RHCE			6006			rs586178-C	rs586178	0	586178	missense_variant	0	0.5	3e-09	8.52288		0.037	[0.025-0.049] s.d. increase	Affymetrix, Illumina, Perlegen [up to 9657952] (imputed)	N
18	rs706845	1	25747230	rs586178	2016-07-08	25961943	Surakka I	2015-05-11	Nat Genet	www.ncbi.nlm.nih.gov/pubmed/25961943	The impact of low-frequency and rare variants on lipid levels.	LDL cholesterol	up 62,166 European ancestry individuals	NA	1p36.11	LDLRAP1	RHCE			6006			rs586178-C	rs586178	0	586178	missense_variant	0	0.5	4e-09	8.39794		0.037	[0.025-0.049] s.d. increase	Affymetrix, Illumina, Perlegen [up to 9657952] (imputed)	N
18	rs706845	1	25760920	rs11802413	2017-06-26	28334899	Spracklen CN	2017-02-21	Hum Mol Genet	www.ncbi.nlm.nih.gov/pubmed/28334899	Association analyses of East Asian individuals and trans-ancestry analyses with European individuals reveal new loci associated with cholesterol and triglyceride levels.	LDL cholesterol levels	32,285 East Asian ancestry individuals, 173,082 European ancestry individuals	8,478 Chinese ancestry individuals	1p36.11	LDLRAP1	TMEM57			55219			rs11802413-T	rs11802413	0	11802413	intron_variant	0	0.537	2e-18	17.699	(Trans-ethnic initial)	0.0323	[0.025-0.039] unit increase (EA Beta value)	Affymetrix, Illumina [~ 1900000] (imputed)	N
18	rs706845	1	25768937	rs10903129	2009-01-12	19060911	Aulchenko YS	2008-12-07	Nat Genet	www.ncbi.nlm.nih.gov/pubmed/19060911	Loci influencing lipid levels and coronary heart disease risk in 16 European population cohorts.	Cholesterol, total	21,848 European ancestry individuals, 714 Orcadian individuals	NA	1p36.11	TMEM57	TMEM57			55219			rs10903129-G	rs10903129	0	10903129	intron_variant	0	0.54	5e-10	9.30103		0.06	[NR] s.d. increase	Affymetrix, Illumina [up to 600000]	N
18	rs706845	1	25768937	rs10903129	2011-07-13	21700265	Kullo IJ	2011-06-22	Am J Hum Genet	www.ncbi.nlm.nih.gov/pubmed/21700265	Complement receptor 1 gene variants are associated with erythrocyte sedimentation rate.	Erythrocyte sedimentation rate	1,979 European ancestry individuals	5,628 European ancestry individuals	1p36.11	TMEM57	TMEM57			55219			rs10903129-?	rs10903129	0	10903129	intron_variant	0	NR	5e-13	12.301		0.1	[NR] unit decrease	Illumina [476395]	N
18	rs706845	1	25768937	rs10903129	2017-06-26	28334899	Spracklen CN	2017-02-21	Hum Mol Genet	www.ncbi.nlm.nih.gov/pubmed/28334899	Association analyses of East Asian individuals and trans-ancestry analyses with European individuals reveal new loci associated with cholesterol and triglyceride levels.	Total cholesterol levels	32,576 East Asian ancestry individuals, 187,365 European ancestry individuals	10,855 Chinese ancestry individuals	1p36.11	LDLRAP1	TMEM57			55219			rs10903129-A	rs10903129	0	10903129	intron_variant	0	0.463	3e-16	15.5229	(Trans-ethnic initial)	0.029	[0.022-0.036] unit decrease (EA Beta values)	Affymetrix, Illumina [up to 1900000] (imputed)	N
18	rs706845	1	25775733	rs12027135	2012-01-25	20686565	Teslovich TM	2010-08-05	Nature	www.ncbi.nlm.nih.gov/pubmed/20686565	Biological, clinical and population relevance of 95 loci for blood lipids.	Cholesterol, total	100,184 European ancestry individuals	NA	1p36.11	TMEM57, LDLRAP1	TMEM57			55219			rs12027135-A	rs12027135	0	12027135	intron_variant	0	0.47	4e-11	10.3979		1.22	[0.85-1.59] mg/dL decrease	Affymetrix, Illumina, Perlegen [~ 2600000] (imputed)	N
18	rs706845	1	25775733	rs12027135	2012-01-25	20686565	Teslovich TM	2010-08-05	Nature	www.ncbi.nlm.nih.gov/pubmed/20686565	Biological, clinical and population relevance of 95 loci for blood lipids.	LDL cholesterol	95,454 European ancestry individuals	NA	1p36.11	TMEM57, LDLRAP1	TMEM57			55219			rs12027135-A	rs12027135	0	12027135	intron_variant	0	0.47	1e-10	10		1.1	[0.75-1.45] mg/dL decrease	Affymetrix, Illumina, Perlegen [~ 2600000] (imputed)	N
18	rs706845	1	25775733	rs12027135	2014-05-12	24097068	Willer CJ	2013-10-06	Nat Genet	www.ncbi.nlm.nih.gov/pubmed/24097068	Discovery and refinement of loci associated with lipid levels.	Cholesterol, total	94,595 European ancestry individuals	93,982 European ancestry individuals	1p36.11	LDLRAP1	TMEM57			55219			rs12027135-A	rs12027135	0	12027135	intron_variant	0	0.46	5e-12	11.301		0.027	[NR] unit decrease	NR [NR] (imputed)	N
18	rs706845	1	25775733	rs12027135	2014-05-12	24097068	Willer CJ	2013-10-06	Nat Genet	www.ncbi.nlm.nih.gov/pubmed/24097068	Discovery and refinement of loci associated with lipid levels.	LDL cholesterol	94,595 European ancestry individuals	93,982 European ancestry individuals	1p36.11	LDLRAP1	TMEM57			55219			rs12027135-A	rs12027135	0	12027135	intron_variant	0	0.46	2e-14	13.699		0.03	[NR] unit decrease	NR [NR] (imputed)	N
20	rs77408691	1	27138393	rs12748152	2014-05-12	24097068	Willer CJ	2013-10-06	Nat Genet	www.ncbi.nlm.nih.gov/pubmed/24097068	Discovery and refinement of loci associated with lipid levels.	HDL cholesterol	94,595 European ancestry individuals	93,982 European ancestry individuals	1p36.11	PIGV, NR0B2	PIGV - RN7SL165P	55650	106479281		13499	2920	rs12748152-T	rs12748152	0	12748152	upstream_gene_variant	1	0.09	1e-15	15		0.051	[NR] unit decrease	NR [NR] (imputed)	N
20	rs77408691	1	27138393	rs12748152	2014-05-12	24097068	Willer CJ	2013-10-06	Nat Genet	www.ncbi.nlm.nih.gov/pubmed/24097068	Discovery and refinement of loci associated with lipid levels.	LDL cholesterol	94,595 European ancestry individuals	93,982 European ancestry individuals	1p36.11	PIGV, NR0B2	PIGV - RN7SL165P	55650	106479281		13499	2920	rs12748152-T	rs12748152	0	12748152	upstream_gene_variant	1	0.09	3e-12	11.5229		0.05	[NR] unit increase	NR [NR] (imputed)	N
20	rs77408691	1	27138393	rs12748152	2014-05-12	24097068	Willer CJ	2013-10-06	Nat Genet	www.ncbi.nlm.nih.gov/pubmed/24097068	Discovery and refinement of loci associated with lipid levels.	Triglycerides	94,595 European ancestry individuals	93,982 European ancestry individuals	1p36.11	PIGV, NR0B2	PIGV - RN7SL165P	55650	106479281		13499	2920	rs12748152-T	rs12748152	0	12748152	upstream_gene_variant	1	0.09	1e-09	9		0.037	[NR] mg/dL increase	NR [NR] (imputed)	N
20	rs77408691	1	27138393	rs12748152	2017-06-26	28334899	Spracklen CN	2017-02-21	Hum Mol Genet	www.ncbi.nlm.nih.gov/pubmed/28334899	Association analyses of East Asian individuals and trans-ancestry analyses with European individuals reveal new loci associated with cholesterol and triglyceride levels.	HDL cholesterol levels	34,930 East Asian ancestry individuals, 187,167 European ancestry individuals	8,741 Chinese ancestry individuals	1p36.11	PIGV, NROB2	PIGV - RN7SL165P	55650	106479281		13499	2920	rs12748152-T	rs12748152	0	12748152	upstream_gene_variant	1	0.0712	9e-16	15.0458	(Trans-ethnic initial)	0.0506	[0.038-0.063] unit decrease (EA Beta values)	Affymetrix, Illumina [~ 1900000] (imputed)	N
20	rs77408691	1	27138393	rs12748152	2017-06-26	28334899	Spracklen CN	2017-02-21	Hum Mol Genet	www.ncbi.nlm.nih.gov/pubmed/28334899	Association analyses of East Asian individuals and trans-ancestry analyses with European individuals reveal new loci associated with cholesterol and triglyceride levels.	LDL cholesterol levels	32,285 East Asian ancestry individuals, 173,082 European ancestry individuals	8,478 Chinese ancestry individuals	1p36.11	PIGV, NROB2	PIGV - RN7SL165P	55650	106479281		13499	2920	rs12748152-T	rs12748152	0	12748152	upstream_gene_variant	1	0.0712	3e-12	11.5229	(Trans-ethnic initial)	0.0499	[0.037-0.063] unit increase (EA Beta value)	Affymetrix, Illumina [~ 1900000] (imputed)	N
20	rs77408691	1	27138393	rs12748152	2017-06-26	28334899	Spracklen CN	2017-02-21	Hum Mol Genet	www.ncbi.nlm.nih.gov/pubmed/28334899	Association analyses of East Asian individuals and trans-ancestry analyses with European individuals reveal new loci associated with cholesterol and triglyceride levels.	Triglyceride levels	28,183 East Asian ancestry individuals, 177,861 European ancestry individuals	10,857 Chinese ancestry individuals	1p36.11	PIGV, NROB2	PIGV - RN7SL165P	55650	106479281		13499	2920	rs12748152-T	rs12748152	0	12748152	upstream_gene_variant	1	0.0712	1e-09	9	(Trans-ethnic initial)	0.0372	[0.026-0.049] unit increase (EA Beta values)	Affymetrix, Illumina [up to 1900000] (imputed)	N
20	rs77408691	1	27138393	rs12748152	2017-06-27	28090653	Liu Y	2017-01-16	Clin Pharmacol Ther	www.ncbi.nlm.nih.gov/pubmed/28090653	Genome-wide study links PNPLA3 variant with elevated hepatic transaminase after acute lymphoblastic leukemia therapy.	Alanine aminotransferase (ALT) levels after remission induction therapy in actute lymphoblastic leukemia (ALL)	up to 488 European ancestry cases, up to 111 African American cases, up to 60 Hispanic cases, up to 56 other ancestry cases	NA	1p36.11	PIGV	PIGV - RN7SL165P	55650	106479281		13499	2920	rs12748152-C	rs12748152	0	12748152	upstream_gene_variant	1		1e-08	8	(AA)	6.25	[1.47-25]	Affymetrix, Illumina [NR] (imputed)	N
20	rs77408691	1	27285195	rs12742376	2017-02-25	27286809	Ligthart S	2016-06-10	BMC Genomics	www.ncbi.nlm.nih.gov/pubmed/27286809	Bivariate genome-wide association study identifies novel pleiotropic loci for lipids and inflammation.	C-reactive protein levels or HDL-cholesterol levels (pleiotropy)	65,000 individuals (C-reactive protein), 99,900 individuals (HDL-cholesterol)	NA	1p36.11	C1orf172	KDF1			126695			rs12742376-T	rs12742376	0	12742376	intron_variant	0	NR	1e-08	8				NR [2501543] (imputed)	N
23	rs11447322	1	31883925	rs4478858	2013-05-26	23455491	Zuo L	2013-02-27	Drug Alcohol Depend	www.ncbi.nlm.nih.gov/pubmed/23455491	NKAIN1-SERINC2 is a functional, replicable and genome-wide significant risk gene region specific for alcohol dependence in subjects of European descent.	Alcohol dependence	1,409 European ancestry cases, 1,518 European ancestry controls	6,438 European ancestry individuals from 1,645 affected families	1p35.2	NKAIN1, SNRNP40, ZCCHC17, FABP3, SERINC2	SERINC2			347735			rs4478858-G	rs4478858	0	4478858	intron_variant	0	NR	3e-08	7.52288		1.26		Illumina [805814]	N
28	rs4360494	1	38409073	rs28673728	2017-08-30	27863252	Astle WJ	2016-11-17	Cell	www.ncbi.nlm.nih.gov/pubmed/27863252	The Allelic Landscape of Human Blood Cell Trait Variation and Links to Common Complex Disease.	Red cell distribution width	171,529 European ancestry individuals	NA	1p34.3	INPP5B	LOC105378651, INPP5B			105378651, 3633			rs28673728-G	rs28673728	0	28673728	intron_variant	0	0.4686	6e-09	8.22185		0.0207363	[0.014-0.028] unit decrease	Affymetrix [~ 2500000] (imputed)	N
28	rs4360494	1	38455891	rs4360494	2017-07-01	28135244	Warren HR	2017-01-30	Nat Genet	www.ncbi.nlm.nih.gov/pubmed/28135244	Genome-wide association analysis identifies novel blood pressure loci and offers biological insights into cardiovascular risk.	Pulse pressure	140,886 European ancestry individuals	190,318 European ancestry individuals	1p34.3	SF3A3	SF3A3 - RNU6-510P	10946	106481342		109	1243	rs4360494-C	rs4360494	0	4360494	5_prime_UTR_variant	1	0.55	4e-16	15.3979		0.278	[0.22-0.34] unit increase	Affymetrix [~ 9800000] (imputed)	N
28	rs4360494	1	38456106	rs4072980	2018-01-29	29212778	van der Harst P	2017-12-06	Circ Res	www.ncbi.nlm.nih.gov/pubmed/29212778	The Identification of 64 Novel Genetic Loci Provides an Expanded View on the Genetic Architecture of Coronary Artery Disease.	Coronary artery disease	88,192 cases, 162,544 controls	34,541 cases, 261,984 controls	1p34.3	FHL3, SF3A3	SF3A3 - RNU6-510P	10946	106481342		324	1028	rs4072980-A	rs4072980	0	4072980	5_prime_UTR_variant	1	0.433	7e-10	9.1549		0.0353	[0.024-0.046] unit decrease	NR [8041861] (imputed)	N
28	rs4360494	1	38456106	rs4072980	2018-01-29	29212778	van der Harst P	2017-12-06	Circ Res	www.ncbi.nlm.nih.gov/pubmed/29212778	The Identification of 64 Novel Genetic Loci Provides an Expanded View on the Genetic Architecture of Coronary Artery Disease.	Coronary artery disease	up to 122,733 cases, up to 424,528 controls	NA	1p34.3	FHL3, SF3A3	SF3A3 - RNU6-510P	10946	106481342		324	1028	rs4072980-A	rs4072980	0	4072980	5_prime_UTR_variant	1	0.4303	4e-10	9.39794		0.0326	[0.022-0.043] unit decrease	Affymetrix [at least 7947838] (imputed)	N
28	rs4360494	1	38461319	rs61776719	2018-01-29	29212778	van der Harst P	2017-12-06	Circ Res	www.ncbi.nlm.nih.gov/pubmed/29212778	The Identification of 64 Novel Genetic Loci Provides an Expanded View on the Genetic Architecture of Coronary Artery Disease.	Coronary artery disease	34,541 cases, 261,984 controls	88,192 cases, 162,544 controls	1p34.3	FHL3, SF3A3	RNU6-510P - FHL3	106481342	2275		4113	1118	rs61776719-A	rs61776719	0	61776719	upstream_gene_variant	1	0.53	1e-09	9		0.041	[0.027-0.055] unit increase	Affymetrix [7947838] (imputed)	N
29	rs12127091	1	39339682	rs4494114	2017-07-18	28240269	Suhre K	2017-02-27	Nat Commun	www.ncbi.nlm.nih.gov/pubmed/28240269	Connecting genetic risk to disease end points through the human blood plasma proteome.	Blood protein levels	997 European ancestry individuals	338 Arab, South Asian and Filipino ancestry individuals	1p34.3	RP5-864K19.6, GJA9, RHBDL2, RRAGC, RP5-864K19.7, MYCBP, RP5-864K19.4	GJA9-MYCBP, LOC105378663			100527950, 105378663			rs4494114-C	rs4494114	0	4494114	5_prime_UTR_variant	0	0.444724	2e-20	19.699	(Kunitz-type protease inhibitor 1)	0.3993	[0.32-0.48] unit decrease	Affymetrix [509946]	N
30	rs12074147	1	40212878	rs9787249	2017-07-18	28240269	Suhre K	2017-02-27	Nat Commun	www.ncbi.nlm.nih.gov/pubmed/28240269	Connecting genetic risk to disease end points through the human blood plasma proteome.	Blood protein levels	997 European ancestry individuals	338 Arab, South Asian and Filipino ancestry individuals	1p34.2	PPIE, BMP8B	PPIE			10450			rs9787249-A	rs9787249	0	9787249	3_prime_UTR_variant	0	0.376636	9e-24	23.0458	(EA, Peptidyl-prolyl cis-trans isomerase E)	0.4596	[0.37-0.55] unit decrease	Affymetrix [509946]	N
34	rs4031031	1	44379957	rs6674176	2018-01-12	29186694	Lam M	2017-11-28	Cell Rep	www.ncbi.nlm.nih.gov/pubmed/29186694	Large-Scale Cognitive GWAS Meta-Analysis Reveals Tissue-Specific Neural Expression and Potential Nootropic Drug Targets.	Cognitive ability (multi-trait analysis)	436,124 European ancestry individuals	NA	1p34.1	ST3GAL3	ST3GAL3			6487			rs6674176-?	rs6674176	0	6674176	intron_variant	0	NR	2e-09	8.69897		6.039	z score increase	Affymetrix, Illumina, Perlegen [7333576] (imputed)	N
35	1:46344602:CT:CTT	1	46073489	rs2230657	2017-08-30	27863252	Astle WJ	2016-11-17	Cell	www.ncbi.nlm.nih.gov/pubmed/27863252	The Allelic Landscape of Human Blood Cell Trait Variation and Links to Common Complex Disease.	Hemoglobin concentration	172,925 European ancestry individuals	NA	1p34.1	NASP	NASP			4678			rs2230657-A	rs2230657	0	2230657	synonymous_variant	0	0.4677	3e-13	12.5229		0.0259288	[0.019-0.033] unit decrease	Affymetrix [~ 2500000] (imputed)	N
35	1:46344602:CT:CTT	1	46505147	rs1707322	2017-08-18	28448500	Graff M	2017-04-27	PLoS Genet	www.ncbi.nlm.nih.gov/pubmed/28448500	Genome-wide physical activity interactions in adiposity - A meta-analysis of 200,452 adults.	Body mass index	2,518 African American women, 86,278 European ancestry women, 1,773 Filipino ancestry women, 1,030 Indian ancestry women, 1,457 African American men, 55,137 European ancestry men, 7,648 Indian ancestry men, 5,527 European ancestry individuals	6,244 African American women, 17,531 European ancestry women, 329 African American men, 19,956 European ancestry men	1p34.1	PIK3R3	MAST2 - PIK3R3	23139	8503		3351	665	rs1707322-G	rs1707322	0	1707322	downstream_gene_variant	1	0.7021	2e-08	7.69897		0.0216	[0.014-0.029] kg/m2 increase	Affymetrix, Illumina, Perlegen [~ 2500000] (imputed)	N
35	1:46344602:CT:CTT	1	46505147	rs1707322	2017-08-18	28448500	Graff M	2017-04-27	PLoS Genet	www.ncbi.nlm.nih.gov/pubmed/28448500	Genome-wide physical activity interactions in adiposity - A meta-analysis of 200,452 adults.	Body mass index (joint analysis main effects and physical activity interaction)	2,518 African American women, 86,278 European ancestry women, 1,773 Filipino ancestry women, 1,030 Indian ancestry women, 1,457 African American men, 55,137 European ancestry men, 7,648 Indian ancestry men, 5,527 European ancestry individuals	6,244 African American women, 17,531 European ancestry women, 329 African American men, 19,956 European ancestry men	1p34.1	PIK3R3	MAST2 - PIK3R3	23139	8503		3351	665	rs1707322-?	rs1707322	0	1707322	downstream_gene_variant	1	NR	3e-08	7.52288				Affymetrix, Illumina, Perlegen [~ 2500000] (imputed)	N
35	1:46344602:CT:CTT	1	46513012	rs1612092	2017-08-30	27863252	Astle WJ	2016-11-17	Cell	www.ncbi.nlm.nih.gov/pubmed/27863252	The Allelic Landscape of Human Blood Cell Trait Variation and Links to Common Complex Disease.	White blood cell count	172,435 European ancestry individuals	NA	1p34.1	PIK3R3, RP4-533D7.4	PIK3R3			8503			rs1612092-C	rs1612092	0	1612092	intron_variant	0	0.4354	1e-10	10		0.023331	[0.016-0.03] unit decrease	Affymetrix [~ 2500000] (imputed)	N
38	rs72896994	1	50909985	rs17106184	2014-10-23	24509480	Mahajan A	2014-02-09	Nat Genet	www.ncbi.nlm.nih.gov/pubmed/24509480	Genome-wide trans-ancestry meta-analysis provides insight into the genetic architecture of type 2 diabetes susceptibility.	Type 2 diabetes	12,171 European ancestry cases, 56,862 European ancestry controls, 6,952 East Asian ancestry cases, 11,865 East Asian ancestry controls, 5,561 South Asian ancestry cases, 14,458 South Asian ancestry controls, 1,804 Mexican ancestry cases, 779 Mexican ancestry controls	21,491 European ancestry cases, 55,647 European ancestry controls	1p32.3	FAF1	FAF1			11124			rs17106184-G	rs17106184	0	17106184	intron_variant	0		4e-09	8.39794		1.1	[1.07-1.14]	Affymetrix, Illumina [2500000] (imputed)	N
38	rs72896994	1	50909985	rs17106184	2017-10-20	28869590	Zhao W	2017-09-04	Nat Genet	www.ncbi.nlm.nih.gov/pubmed/28869590	Identification of new susceptibility loci for type 2 diabetes and shared etiological pathways with coronary heart disease.	Type 2 diabetes	6,353 South Asian ancestry cases, 7,179 South Asian ancestry controls, 3,871 European ancestry cases, 16,427 European ancestry controls, 34,840 cases, 114,981 controls	7,888 South Asian ancestry cases, 20,679 South Asian ancestry controls, 387 European ancestry cases, 2,092 European ancestry controls, 19,998 East Asian ancestry cases, 30,983 East Asian ancestry controls	1p32.3	FAF1	FAF1			11124			rs17106184-A	rs17106184	0	17106184	intron_variant	0	0.0964	1e-08	8		0.08	[0.053-0.107] unit decrease	Affymetrix, Illumina [NR] (imputed)	N
38	rs72896994	1	51173603	rs12086130	2017-05-23	25673412	Shungin D	2015-02-12	Nature	www.ncbi.nlm.nih.gov/pubmed/25673412	New genetic loci link adipose and insulin biology to body fat distribution.	Hip circumference	up to 56,910 European ancestry men, up to 86,570 European ancestry women	up to 36,570 European ancestry men, 30,172 European ancestry women, 915 Filipino ancestry men, 735 Filipino ancestry women, 2,351 African American/Afro-Caribbean ancestry men, 6,258 African American/Afro-Caribbean ancestry women, 2,285 South Asian ancestry men, 506 South Asian ancestry women, 195 Seychellois ancestry men, 266 Seychellois ancestry women	1p32.3	FAF1	FAF1			11124			rs12086130-T	rs12086130	0	12086130	intron_variant	0	0.0904	3e-09	8.52288	(EA)	0.0377	[0.025-0.05] unit increase	Affymetrix, Illumina, Perlegen [up to 2542447] (imputed)	N
38	rs72896994	1	51173603	rs12086130	2017-05-23	25673412	Shungin D	2015-02-12	Nature	www.ncbi.nlm.nih.gov/pubmed/25673412	New genetic loci link adipose and insulin biology to body fat distribution.	Hip circumference adjusted for BMI	up to 56,910 European ancestry men, up to 86,570 European ancestry women	up to 36,570 European ancestry men, 30,172 European ancestry women, 915 Filipino ancestry men, 735 Filipino ancestry women, 2,351 African American/Afro-Caribbean ancestry men, 6,258 African American/Afro-Caribbean ancestry women, 2,285 South Asian ancestry men, 506 South Asian ancestry women, 195 Seychellois ancestry men, 266 Seychellois ancestry women	1p32.3	FAF1	FAF1			11124			rs12086130-T	rs12086130	0	12086130	intron_variant	0	0.0893	2e-09	8.69897	(EA,men)	0.0553	[0.037-0.073] unit increase	Affymetrix, Illumina, Perlegen [up to 2542447] (imputed)	N
38	rs72896994	1	51173603	rs12086130	2017-05-23	25673412	Shungin D	2015-02-12	Nature	www.ncbi.nlm.nih.gov/pubmed/25673412	New genetic loci link adipose and insulin biology to body fat distribution.	Hip circumference adjusted for BMI	up to 56,910 European ancestry men, up to 86,570 European ancestry women	up to 36,570 European ancestry men, 30,172 European ancestry women, 915 Filipino ancestry men, 735 Filipino ancestry women, 2,351 African American/Afro-Caribbean ancestry men, 6,258 African American/Afro-Caribbean ancestry women, 2,285 South Asian ancestry men, 506 South Asian ancestry women, 195 Seychellois ancestry men, 266 Seychellois ancestry women	1p32.3	FAF1	FAF1			11124			rs12086130-T	rs12086130	0	12086130	intron_variant	0	0.0893	3e-09	8.52288	(EA)	0.0375	[0.025-0.05] unit increase	Affymetrix, Illumina, Perlegen [up to 2542447] (imputed)	N
40	rs1930306	1	53330458	rs514406	2017-08-30	27863252	Astle WJ	2016-11-17	Cell	www.ncbi.nlm.nih.gov/pubmed/27863252	The Allelic Landscape of Human Blood Cell Trait Variation and Links to Common Complex Disease.	Monocyte count	170,721 European ancestry individuals	NA	1p32.3	ZYG11A	ZYG11A			440590			rs514406-G	rs514406	0	514406	intron_variant	0	0.5943	1e-09	9		0.0221832	[0.015-0.029] unit increase	Affymetrix [~ 2500000] (imputed)	N
40	rs2948044	1	54195018	rs702490	2017-05-11	27182965	Pickrell JK	2016-05-16	Nat Genet	www.ncbi.nlm.nih.gov/pubmed/27182965	Detection and interpretation of shared genetic influences on 42 human traits.	Monobrow	69,284 European ancestry individuals	NA	1p32.3	GLIS1	GLIS1			148979			rs702490-?	rs702490	0	702490	intron_variant	0	NR	2e-45	44.699		0.055	[0.063-0.047] unit decrease	Illumina [12039491] (imputed)	N
42	rs2479409	1	55504650	rs2479409	2012-01-25	20686565	Teslovich TM	2010-08-05	Nature	www.ncbi.nlm.nih.gov/pubmed/20686565	Biological, clinical and population relevance of 95 loci for blood lipids.	Cholesterol, total	100,184 European ancestry individuals	NA	1p32.3	PCSK9	BSND - PCSK9	7809	255738		30185	499	rs2479409-G	rs2479409	0	2479409	upstream_gene_variant	1	0.3	4e-24	23.3979		1.96	[1.49-2.43] mg/dL increase	Affymetrix, Illumina, Perlegen [~ 2600000] (imputed)	N
42	rs2479409	1	55504650	rs2479409	2012-01-25	20686565	Teslovich TM	2010-08-05	Nature	www.ncbi.nlm.nih.gov/pubmed/20686565	Biological, clinical and population relevance of 95 loci for blood lipids.	LDL cholesterol	95,454 European ancestry individuals	NA	1p32.3	PCSK9	BSND - PCSK9	7809	255738		30185	499	rs2479409-G	rs2479409	0	2479409	upstream_gene_variant	1	0.3	2e-28	27.699		2.01	[1.58-2.44] mg/dL increase	Affymetrix, Illumina, Perlegen [~ 2600000] (imputed)	N
42	rs2479409	1	55504650	rs2479409	2014-05-12	24097068	Willer CJ	2013-10-06	Nat Genet	www.ncbi.nlm.nih.gov/pubmed/24097068	Discovery and refinement of loci associated with lipid levels.	Cholesterol, total	94,595 European ancestry individuals	93,982 European ancestry individuals	1p32.3	PCSK9	BSND - PCSK9	7809	255738		30185	499	rs2479409-G	rs2479409	0	2479409	upstream_gene_variant	1	0.32	2e-39	38.699		0.054	[NR] unit increase	NR [NR] (imputed)	N
42	rs2479409	1	55504650	rs2479409	2014-05-12	24097068	Willer CJ	2013-10-06	Nat Genet	www.ncbi.nlm.nih.gov/pubmed/24097068	Discovery and refinement of loci associated with lipid levels.	LDL cholesterol	94,595 European ancestry individuals	93,982 European ancestry individuals	1p32.3	PCSK9	BSND - PCSK9	7809	255738		30185	499	rs2479409-G	rs2479409	0	2479409	upstream_gene_variant	1	0.32	3e-50	49.5229		0.064	[NR] unit increase	NR [NR] (imputed)	N
42	rs2479409	1	55504650	rs2479409	2017-06-26	28334899	Spracklen CN	2017-02-21	Hum Mol Genet	www.ncbi.nlm.nih.gov/pubmed/28334899	Association analyses of East Asian individuals and trans-ancestry analyses with European individuals reveal new loci associated with cholesterol and triglyceride levels.	LDL cholesterol levels	32,285 East Asian ancestry individuals, 173,082 European ancestry individuals	8,478 Chinese ancestry individuals	1p32.3	PCSK9	BSND - PCSK9	7809	255738		30185	499	rs2479409-A	rs2479409	0	2479409	upstream_gene_variant	1	0.667	3e-42	41.5229	(Trans-ethnic initial)	0.0642	[0.056-0.072] unit decrease (EA Beta value)	Affymetrix, Illumina [~ 1900000] (imputed)	N
42	rs2479409	1	55504650	rs2479409	2017-06-26	28334899	Spracklen CN	2017-02-21	Hum Mol Genet	www.ncbi.nlm.nih.gov/pubmed/28334899	Association analyses of East Asian individuals and trans-ancestry analyses with European individuals reveal new loci associated with cholesterol and triglyceride levels.	Total cholesterol levels	32,576 East Asian ancestry individuals, 187,365 European ancestry individuals	10,855 Chinese ancestry individuals	1p32.3	PCSK9	BSND - PCSK9	7809	255738		30185	499	rs2479409-A	rs2479409	0	2479409	upstream_gene_variant	1	0.667	1e-32	32	(Trans-ethnic initial)	0.054	[0.046-0.062] unit decrease (EA Beta values)	Affymetrix, Illumina [up to 1900000] (imputed)	N
51	rs6668600	1	62594677	rs2481665	2017-08-10	28443625	Justice AE	2017-04-26	Nat Commun	www.ncbi.nlm.nih.gov/pubmed/28443625	Genome-wide meta-analysis of 241,258 adults accounting for smoking behaviour identifies novel loci for obesity traits.	BMI (adjusted for smoking behaviour)	98,173 European ancestry women, 64,373 European ancestry men, 5,829 European ancestry individuals, 10,500 African American/Afro-Caribbean ancestry women, 2,706 African American/Afro-Caribbean ancestry men, 1,030 Indian Asian ancestry women, 7,648 Indian Asian ancestry men, 1,793 Filipino ancestry women, 2,944 Hispanic/Latino ancestry women, 1,764 Hispanic/Latino ancestry men	21,496 European ancestry women, 24,385 European ancestry men, 118,364 European ancestry individuals, 2,326 African American/Afro-Caribbean ancestry women, 855 African American/Afro-Caribbean ancestry men	1p31.3	INADL	INADL			10207			rs2481665-T	rs2481665	0	2481665	intron_variant	0	0.561	3e-11	10.5229	(EA)	0.016	[0.012-0.02] kg/m2 increase	Affymetrix, Illumina, Perlegen [up to 2800000] (imputed)	N
51	rs6668600	1	62594677	rs2481665	2017-08-10	28443625	Justice AE	2017-04-26	Nat Commun	www.ncbi.nlm.nih.gov/pubmed/28443625	Genome-wide meta-analysis of 241,258 adults accounting for smoking behaviour identifies novel loci for obesity traits.	BMI in non-smokers	77,279 European ancestry women, 47,280 European ancestry men, 4,856 European ancestry individuals, 8,799 African American/Afro-Caribbean ancestry women, 1,803 African American/Afro-Caribbean ancestry men, 1,020 Indian Asian ancestry women, 6,691 Indian Asian ancestry men, 1,526 Filipino ancestry women, 2,469 Hispanic/Latino ancestry women, 1,318 Hispanic/Latino ancestry men	16,011 European ancestry women, 17,912 European ancestry men, 105,218 European ancestry individuals, 2,073 African American/Afro-Caribbean ancestry women, 647 African American/Afro-Caribbean ancestry men	1p31.3	INADL	INADL			10207			rs2481665-T	rs2481665	0	2481665	intron_variant	0	0.561	4e-08	7.39794	(EA)	0.016	[0.01-0.022] kg/m2 increase	Affymetrix, Illumina, Perlegen [up to 2800000] (imputed)	N
51	rs6668600	1	62594677	rs2481665	2017-08-10	28443625	Justice AE	2017-04-26	Nat Commun	www.ncbi.nlm.nih.gov/pubmed/28443625	Genome-wide meta-analysis of 241,258 adults accounting for smoking behaviour identifies novel loci for obesity traits.	Body mass index (joint analysis main effects and smoking interaction)	98,173 European ancestry women, 64,373 European ancestry men, 5,829 European ancestry individuals, 10,500 African American/Afro-Caribbean ancestry women, 2,706 African American/Afro-Caribbean ancestry men, 1,030 Indian Asian ancestry women, 7,648 Indian Asian ancestry men, 1,793 Filipino ancestry women, 2,944 Hispanic/Latino ancestry women, 1,764 Hispanic/Latino ancestry men	21,496 European ancestry women, 24,385 European ancestry men, 118,364 European ancestry individuals, 2,326 African American/Afro-Caribbean ancestry women, 855 African American/Afro-Caribbean ancestry men	1p31.3	INADL	INADL			10207			rs2481665-T	rs2481665	0	2481665	intron_variant	0	0.561	2e-08	7.69897	(EA)			Affymetrix, Illumina, Perlegen [up to 2800000] (imputed)	N
55	rs2985822	1	67418027	rs3008870	2017-08-30	27863252	Astle WJ	2016-11-17	Cell	www.ncbi.nlm.nih.gov/pubmed/27863252	The Allelic Landscape of Human Blood Cell Trait Variation and Links to Common Complex Disease.	Lymphocyte percentage of white cells	171,748 European ancestry individuals	NA	1p31.3	MIER1	MIER1			57708			rs3008870-T	rs3008870	0	3008870	intron_variant	0	0.7279	3e-13	12.5229		0.0291785	[0.021-0.037] unit decrease	Affymetrix [~ 2500000] (imputed)	N
61	rs66969748	1	76106675	rs211718	2010-01-13	20037589	Illig T	2009-12-27	Nat Genet	www.ncbi.nlm.nih.gov/pubmed/20037589	A genome-wide perspective of genetic variation in human metabolism.	Metabolite levels	1,029 European ancestry individuals	1,202 European ancestry individuals	1p31.1	ACADM	SLC44A5			204962			rs211718-C	rs211718	0	211718	downstream_gene_variant	0	NR	1e-63	63	(C12/C10)	0.12	[NR] unit increase	Affymetrix [517480]	N
61	rs66969748	1	76106675	rs211718	2012-02-24	21886157	Suhre K	2011-08-31	Nature	www.ncbi.nlm.nih.gov/pubmed/21886157	Human metabolic individuality in biomedical and pharmaceutical research.	Metabolic traits	2,820 European ancestry individuals	NA	1p31.1	ACADM	SLC44A5			204962			rs211718-T	rs211718	0	211718	downstream_gene_variant	0	0.304	2e-71	70.699	(SM-5 + 17 other traits)	0.16	[NR] unit decrease	Affymetrix, Illumina [534665]	N
61	rs66969748	1	76135946	rs7552404	2014-12-10	24816252	Shin SY	2014-05-11	Nat Genet	www.ncbi.nlm.nih.gov/pubmed/24816252	An atlas of genetic influences on human blood metabolites.	Blood metabolite levels	7,824 European ancestry individuals	NA	1p31.1	ACADM	SLC44A5			204962			rs7552404-A	rs7552404	0	7552404	intergenic_variant	0	0.7	1e-77	77	(octanoylcarnitine)	0.075	[0.067-0.083] unit increase	Affymetrix, Illumina [2100000] (imputed)	N
61	rs66969748	1	76135946	rs7552404	2014-12-10	24816252	Shin SY	2014-05-11	Nat Genet	www.ncbi.nlm.nih.gov/pubmed/24816252	An atlas of genetic influences on human blood metabolites.	Blood metabolite levels	7,824 European ancestry individuals	NA	1p31.1	ACADM	SLC44A5			204962			rs7552404-A	rs7552404	0	7552404	intergenic_variant	0	0.7	3e-43	42.5229	(decanoylcarnitine)	0.056	[0.048-0.064] unit increase	Affymetrix, Illumina [2100000] (imputed)	N
61	rs66969748	1	76135946	rs7552404	2016-06-01	26068415	Draisma HH	2015-06-12	Nat Commun	www.ncbi.nlm.nih.gov/pubmed/26068415	Genome-wide association study identifies novel genetic variants contributing to variation in blood metabolite levels.	Acylcarnitine levels	up to 7,478 European ancestry individuals	1,182 European ancestry individuals	1p31.1	ACADM	SLC44A5			204962			rs7552404-A	rs7552404	0	7552404	intergenic_variant	0	0.6836	2e-49	48.699	(Octanoylcarnitine)	0.1411	[0.12-0.16] unit increase	Affymetrix, Illumina [at least 296619] (imputed)	N
61	rs66969748	1	76135946	rs7552404	2016-06-01	26068415	Draisma HH	2015-06-12	Nat Commun	www.ncbi.nlm.nih.gov/pubmed/26068415	Genome-wide association study identifies novel genetic variants contributing to variation in blood metabolite levels.	Acylcarnitine levels	up to 7,478 European ancestry individuals	1,182 European ancestry individuals	1p31.1	ACADM	SLC44A5			204962			rs7552404-A	rs7552404	0	7552404	intergenic_variant	0	0.6861	3e-34	33.5229	(Decanoylcarnitine)	0.1331	[0.11-0.15] unit increase	Affymetrix, Illumina [at least 296619] (imputed)	N
61	rs66969748	1	76135946	rs7552404	2016-06-01	26068415	Draisma HH	2015-06-12	Nat Commun	www.ncbi.nlm.nih.gov/pubmed/26068415	Genome-wide association study identifies novel genetic variants contributing to variation in blood metabolite levels.	Acylcarnitine levels	up to 7,478 European ancestry individuals	1,182 European ancestry individuals	1p31.1	ACADM	SLC44A5			204962			rs7552404-A	rs7552404	0	7552404	intergenic_variant	0	0.687	4e-35	34.3979	(Decenoylcarnitine)	0.0817	[0.069-0.095] unit increase	Affymetrix, Illumina [at least 296619] (imputed)	N
61	rs66969748	1	76161889	rs4949874	2014-12-10	24816252	Shin SY	2014-05-11	Nat Genet	www.ncbi.nlm.nih.gov/pubmed/24816252	An atlas of genetic influences on human blood metabolites.	Blood metabolite ratios	Up to 5,591 European ancestry individuals	Up to 1,767 European ancestry individuals	1p31.1	ACADM	SLC44A5			204962			rs4949874-T	rs4949874	0	4949874	intergenic_variant	0	0.7	2e-172	171.699	(acetylcarnitine/hexanoylcarnitine)	0.073	[0.067-0.079] unit decrease	Affymetrix, Illumina [2100000] (imputed)	N
61	rs66969748	1	76216330	rs11161521	2014-12-10	24816252	Shin SY	2014-05-11	Nat Genet	www.ncbi.nlm.nih.gov/pubmed/24816252	An atlas of genetic influences on human blood metabolites.	Blood metabolite levels	7,824 European ancestry individuals	NA	1p31.1	ACADM	ACADM			34			rs11161521-T	rs11161521	0	11161521	intron_variant	0	0.7	1e-63	63	(cis-4-decenoyl carnitine)	0.061	[0.053-0.069] unit increase	Affymetrix, Illumina [2100000] (imputed)	N
61	rs66969748	1	76216330	rs11161521	2014-12-10	24816252	Shin SY	2014-05-11	Nat Genet	www.ncbi.nlm.nih.gov/pubmed/24816252	An atlas of genetic influences on human blood metabolites.	Blood metabolite levels	7,824 European ancestry individuals	NA	1p31.1	ACADM	ACADM			34			rs11161521-T	rs11161521	0	11161521	intron_variant	0	0.7	6e-100	99.2218	(hexanoylcarnitine)	0.07	[0.064-0.076] unit increase	Affymetrix, Illumina [2100000] (imputed)	N
70	rs114328297	1	91191582	rs72720396	2017-03-30	27494321	Jones SE	2016-08-05	PLoS Genet	www.ncbi.nlm.nih.gov/pubmed/27494321	Genome-Wide Association Analyses in 128,266 Individuals Identifies New Morningness and Sleep Duration Loci.	Chronotype	127,898 British individuals	89,283 individuals	1p22.2	CALB1	BARHL2 - LOC105378853	343472	105378853		8788	56959	rs72720396-A	rs72720396	0	72720396	intergenic_variant	1	0.77	2e-08	7.69897		0.025	[0.015-0.035] unit decrease	NR [16760980] (imputed)	N
70	rs114328297	1	91191582	rs72720396	2017-03-30	27494321	Jones SE	2016-08-05	PLoS Genet	www.ncbi.nlm.nih.gov/pubmed/27494321	Genome-Wide Association Analyses in 128,266 Individuals Identifies New Morningness and Sleep Duration Loci.	Morning vs. evening chronotype	114,765 British individuals	NA	1p22.2	CALB1	BARHL2 - LOC105378853	343472	105378853		8788	56959	rs72720396-G	rs72720396	0	72720396	intergenic_variant	1	0.23	3e-08	7.52288		1.05263	[1.03-1.07]	NR [16760980] (imputed)	N
71	rs35949606	1	91986482	rs1983170	2017-08-30	27863252	Astle WJ	2016-11-17	Cell	www.ncbi.nlm.nih.gov/pubmed/27863252	The Allelic Landscape of Human Blood Cell Trait Variation and Links to Common Complex Disease.	Eosinophil percentage of white cells	172,378 European ancestry individuals	NA	1p22.1	CDC7	LOC102723436, CDC7			102723436, 8317			rs1983170-A	rs1983170	0	1983170	intron_variant	0	0.221	7e-09	8.1549		0.0247797	[0.016-0.033] unit increase	Affymetrix [~ 2500000] (imputed)	N
71	rs2291477	1	92178335	rs2291477	2017-05-12	28039329	Noordam R	2016-12-30	J Med Genet	www.ncbi.nlm.nih.gov/pubmed/28039329	A genome-wide interaction analysis of tricyclic/tetracyclic antidepressants and RR and QT intervals: a pharmacogenomics study from the Cohorts for Heart and Aging Research in Genomic Epidemiology (CHARGE) consortium.	QT interval (tricyclic/tetracyclic antidepressant use interaction)	1,250 European ancestry users, 295 African American users, 1,886 Hispanic or Latino ancestry users, 40,701 European ancestry non-users, 9,940 African American non-users, 67,863 Hispanic or Latino ancestry non-users	NA	1p22.1	TGFBR3	TGFBR3			7049			rs2291477-C	rs2291477	0	2291477	intron_variant	0	0.884	3e-08	7.52288	(Hispanic or Latino)	9.31	[6.04-12.58] unit increase	Affymetrix, Illumina [NR] (imputed)	N
77	rs11583008	1	101106534	rs35883536	2017-08-30	27863252	Astle WJ	2016-11-17	Cell	www.ncbi.nlm.nih.gov/pubmed/27863252	The Allelic Landscape of Human Blood Cell Trait Variation and Links to Common Complex Disease.	Monocyte count	170,721 European ancestry individuals	NA	1p21.2	RP11-84O12.4	LINC01349			100128787			rs35883536-A	rs35883536	0	35883536	upstream_gene_variant	0	0.4618	3e-16	15.5229		0.0291753	[0.022-0.036] unit decrease	Affymetrix [~ 2500000] (imputed)	N
81	rs12145677	1	109886371	rs11102974	2018-01-12	29186694	Lam M	2017-11-28	Cell Rep	www.ncbi.nlm.nih.gov/pubmed/29186694	Large-Scale Cognitive GWAS Meta-Analysis Reveals Tissue-Specific Neural Expression and Potential Nootropic Drug Targets.	Cognitive ability	107,207 European ancestry individuals	NA	1p13.3	SORT1	SORT1			6272			rs11102974-?	rs11102974	0	11102974	intron_variant	0	NR	1e-09	9		6.065	z score decrease	Affymetrix, Illumina [7357080] (imputed)	N
81	rs12145677	1	109891133	rs10127790	2017-07-06	28452372	Gorski M	2017-04-28	Sci Rep	www.ncbi.nlm.nih.gov/pubmed/28452372	1000 Genomes-based meta-analysis identifies 10 novel loci for kidney function.	Glomerular filtration rate (creatinine)	110,517 European ancestry individuals		1p13.3	SYPL2	SORT1			6272			rs10127790-T	rs10127790	0	10127790	intron_variant	0	NR	8e-09	8.09691		0.0061	[0.0041-0.0081] unit increase	Affymetrix, Illumina [up to 10971307] (imputed)	N
81	rs12145677	1	110011701	rs2152924	2018-01-12	29186694	Lam M	2017-11-28	Cell Rep	www.ncbi.nlm.nih.gov/pubmed/29186694	Large-Scale Cognitive GWAS Meta-Analysis Reveals Tissue-Specific Neural Expression and Potential Nootropic Drug Targets.	Cognitive ability	107,207 European ancestry individuals	NA	1p13.3	SYPL2	SYPL2			284612			rs2152924-?	rs2152924	0	2152924	intron_variant	0	NR	2e-09	8.69897		6.012	z score decrease	Affymetrix, Illumina [7357080] (imputed)	N
81	rs12145677	1	110011701	rs2152924	2018-01-12	29186694	Lam M	2017-11-28	Cell Rep	www.ncbi.nlm.nih.gov/pubmed/29186694	Large-Scale Cognitive GWAS Meta-Analysis Reveals Tissue-Specific Neural Expression and Potential Nootropic Drug Targets.	Cognitive ability (multi-trait analysis)	436,124 European ancestry individuals	NA	1p13.3	SYPL2	SYPL2			284612			rs2152924-?	rs2152924	0	2152924	intron_variant	0	NR	2e-10	9.69897		6.349	z score decrease	Affymetrix, Illumina, Perlegen [7333576] (imputed)	N
83	rs2209457	1	111732711	rs2209457	2017-08-30	27863252	Astle WJ	2016-11-17	Cell	www.ncbi.nlm.nih.gov/pubmed/27863252	The Allelic Landscape of Human Blood Cell Trait Variation and Links to Common Complex Disease.	Mean platelet volume	164,454 European ancestry individuals	NA	1p13.3	DENND2D	DENND2D			79961			rs2209457-A	rs2209457	0	2209457	intron_variant	0	0.3322	5e-17	16.301		0.0323483	[0.025-0.04] unit increase	Affymetrix [~ 2500000] (imputed)	N
83	rs10562732	1	112192122	rs494453	2010-07-04	20548944	Hsu YH	2010-06-10	PLoS Genet	www.ncbi.nlm.nih.gov/pubmed/20548944	An integration of genome-wide association study and gene expression profiling to prioritize the discovery of novel susceptibility Loci for osteoporosis-related traits.	Osteoporosis-related phenotypes	2,038 European ancestry female individuals, 1,531 European ancestry male individuals	5,595 European ancestry female individuals, 2,126 European ancestry male individuals	1p13.2	RAP1A	RAP1A, KRT18P57			5906, 643329			rs494453-C	rs494453	0	494453	non_coding_transcript_exon_variant	0	0.24	4e-08	7.39794	(NW, men & women)			Affymetrix [433510]	N
85	rs11588144	1	115239816	rs926938	2014-07-23	24189344	Xia K	2013-11-05	Mol Psychiatry	www.ncbi.nlm.nih.gov/pubmed/24189344	Common genetic variants on 1p13.2 associate with risk of autism.	Autism	275 Chinese ancestry cases and 550 Chinese ancestry controls from 275 trios, 136 Chinese ancestry cases, 984 Chinese ancestry controls	1,299 European ancestry cases and 2,598 European ancestry controls from 1,299 trios	1p13.2	AMPD1, NRAS, CSDE1	AMPD1 - RN7SL432P	270	106481041		1577	432	rs926938-A	rs926938	0	926938	upstream_gene_variant	1	0.5	4e-08	7.39794		1.27	[NR]	Illumina [702234] (imputed)	N
89	rs9659323	1	119631174	rs17023223	2017-08-18	28448500	Graff M	2017-04-27	PLoS Genet	www.ncbi.nlm.nih.gov/pubmed/28448500	Genome-wide physical activity interactions in adiposity - A meta-analysis of 200,452 adults.	Waist-to-hip ratio adjusted for BMI (joint analysis for main effect and physical activity interaction)	2,518 African American women, 83,707 European ancestry women, 1,773 Filipino ancestry women, 1,030 Indian ancestry women, 1,457 African American men, 52,993 European ancestry men, 7,648 Indian ancestry men, 5,527 European ancestry individuals	6,244 African American women, 17,531 European ancestry women, 329 African American men, 19,956 European ancestry men	1p12	TBX15, WARS2	WARS2			10352			rs17023223-?	rs17023223	0	17023223	intron_variant	0	0.3839	4e-08	7.39794	(EA, men)			Affymetrix, Illumina, Perlegen [~ 2500000] (imputed)	N
90	rs594400	1	120209755	rs1163251	2014-12-10	24816252	Shin SY	2014-05-11	Nat Genet	www.ncbi.nlm.nih.gov/pubmed/24816252	An atlas of genetic influences on human blood metabolites.	Blood metabolite levels	7,824 European ancestry individuals	NA	1p12	PHGDH	ZNF697 - LOC105378937	90874	105378937		18959	13903	rs1163251-T	rs1163251	0	1163251	intron_variant	1	0.6	7e-27	26.1549	(serine)	0.019	[0.015-0.023] unit increase	Affymetrix, Illumina [2100000] (imputed)	N
93	rs139058008	1	150250534	rs10788873	2017-09-11	28604731	Hammerschlag AR	2017-06-12	Nat Genet	www.ncbi.nlm.nih.gov/pubmed/28604731	Genome-wide association analysis of insomnia complaints identifies risk genes and genetic overlap with psychiatric and metabolic traits.	Chronotype	101,185 European ancestry individuals	NA	1q21.2	NR	C1orf54, APH1A			79630, 51107			rs10788873-A	rs10788873	0	10788873	intron_variant	0	0.48	5e-09	8.30103		0.026	[0.017-0.035] unit increase	Affymetrix [at least 12428592] (imputed)	N
93	rs509345	1	150250636	rs10157197	2016-12-13	26955885	Lane JM	2016-03-09	Nat Commun	www.ncbi.nlm.nih.gov/pubmed/26955885	Genome-wide association analysis identifies novel loci for chronotype in 100,420 individuals from the UK Biobank.	Chronotype	100,420 European ancestry individuals	NA	1q21.2	APH1A	APH1A, C1orf54			51107, 79630			rs10157197-A	rs10157197	0	10157197	intron_variant	0	0.4	1e-09	9		0.028	[0.018-0.038] unit increase	Affymetrix [~ 73355677] (imputed)	N
93	rs509345	1	150250636	rs10157197	2016-12-13	26955885	Lane JM	2016-03-09	Nat Commun	www.ncbi.nlm.nih.gov/pubmed/26955885	Genome-wide association analysis identifies novel loci for chronotype in 100,420 individuals from the UK Biobank.	Morning vs. evening chronotype	8,724 European ancestry evening chronotype individuals, 26,948 European ancestry morning chronotype individuals	NA	1q21.2	APH1A	APH1A, C1orf54			51107, 79630			rs10157197-A	rs10157197	0	10157197	intron_variant	0	0.4	1e-11	11		1.13	[1.09-1.17]	Affymetrix [73355677] (imputed)	N
93	rs509345	1	150250636	rs10157197	2017-03-30	27494321	Jones SE	2016-08-05	PLoS Genet	www.ncbi.nlm.nih.gov/pubmed/27494321	Genome-Wide Association Analyses in 128,266 Individuals Identifies New Morningness and Sleep Duration Loci.	Chronotype	127,898 British individuals	89,283 individuals	1q21.2	PRPF3, TARS2	APH1A, C1orf54			51107, 79630			rs10157197-G	rs10157197	0	10157197	intron_variant	0	0.6	6e-17	16.2218		0.025	[0.017-0.033] unit increase	NR [16760980] (imputed)	N
93	rs139058008	1	150265704	rs7512552	2016-10-04	26482879	Paternoster L	2015-10-19	Nat Genet	www.ncbi.nlm.nih.gov/pubmed/26482879	Multi-ancestry genome-wide association study of 21,000 cases and 95,000 controls identifies new risk loci for atopic dermatitis.	Atopic dermatitis	18,900 European ancestry cases, 1,472 Japanese ancestry cases, 422 African American cases, 300 Latino cases, 305 cases, 84,166 European ancestry controls, 7,966 Japanese ancestry controls, 844 African American controls, 1,592 Latino controls, 896 controls	30,588 European ancestry cases, 459 African American cases, 1,012 Chinese ancestry cases, 226,537 European ancestry controls, 729 African American controls, 1,362 Chinese ancestry controls	1q21.2	C1orf51, MRPS21	CIART - LOC105371434	148523	105371434		6191	18	rs7512552-C	rs7512552	0	7512552	upstream_gene_variant	1	0.51	5e-09	8.30103	(EA, fixed effects)	1.04167		Illumina [15539996] (imputed)	N
93	rs139058008	1	150265704	rs7512552	2017-12-05	29083406	Ferreira MA	2017-10-30	Nat Genet	www.ncbi.nlm.nih.gov/pubmed/29083406	Shared genetic origin of asthma, hay fever and eczema elucidates allergic disease biology.	Allergic disease (asthma, hay fever or eczema)	180,129 European ancestry cases, 180,709 European ancestry controls	NA	1q21.2	C1orf54, MRPS21	CIART - LOC105371434	148523	105371434		6191	18	rs7512552-C	rs7512552	0	7512552	upstream_gene_variant	1	0.52	1e-09	9		1.031	[1.02-1.04]	Affymetrix, Illumina [8307659] (imputed)	N
93	rs509345	1	150454724	rs9436116	2016-12-08	26835600	Hu Y	2016-02-02	Nat Commun	www.ncbi.nlm.nih.gov/pubmed/26835600	GWAS of 89,283 individuals identifies genetic variants associated with self-reporting of being a morning person.	Morning vs. evening chronotype	38,937 European ancestry morning chronotype individuals, 50,346 European ancestry evening chronotype individuals	NA	1q21.2	NR	RPRD2 - TARS2	23248	80222		5682	5116	rs9436116-?	rs9436116	0	9436116	intergenic_variant	1	NR	3e-10	9.52288				Illumina [7427422] (imputed)	N
93	rs509345	1	150478623	rs3754214	2017-05-11	28031287	Sasayama D	2016-11-26	Hum Mol Genet	www.ncbi.nlm.nih.gov/pubmed/28031287	Genome-wide quantitative trait loci mapping of the human cerebrospinal fluid proteome.	Cerebrospinal fluid biomarker levels	133 Japanese ancestry individuals.	NA	1q21.2	NR	TARS2			80222			rs3754214-?	rs3754214	0	3754214	intron_variant	0	NR	2e-10	9.69897	(Extracellular matrix protein 1)			Illumina [514227]	N
93	rs139058008	1	150484987	rs13294	2017-07-18	28240269	Suhre K	2017-02-27	Nat Commun	www.ncbi.nlm.nih.gov/pubmed/28240269	Connecting genetic risk to disease end points through the human blood plasma proteome.	Blood protein levels	997 European ancestry individuals	338 Arab, South Asian and Filipino ancestry individuals	1q21.2	ECM1, MRPS21, RPRD2, TARS2, AC242988.1, PRPF3, FALEC	ECM1			1893			rs13294-A	rs13294	0	13294	missense_variant	0	0.39759	8e-102	101.097	(Extracellular matrix protein 1)	0.8493	[0.78-0.92] unit decrease	Affymetrix [509946]	N
93	rs6693567	1	150510660	rs6693567	2017-03-10	27322543	Gormley P	2016-06-20	Nat Genet	www.ncbi.nlm.nih.gov/pubmed/27322543	Meta-analysis of 375,000 individuals identifies 38 susceptibility loci for migraine.	Migraine	59,674 European ancestry cases, 316,078 European ancestry controls	NA	1q21.2	ADAMTSL4, ECM1	FALEC - LOC100289061	100874054	100289061		20152	10380	rs6693567-C	rs6693567	0	6693567	regulatory_region_variant	1	0.27	1e-08	8		1.05	[1.03-1.06]	Affymetrix, Illumina, Perlegen [8094889] (imputed)	N
93	rs75581187	1	150540181	rs72700829	2016-07-23	26198764	Goes FS	2015-07-21	Am J Med Genet B Neuropsychiatr Genet	www.ncbi.nlm.nih.gov/pubmed/26198764	Genome-wide association study of schizophrenia in Ashkenazi Jews.	Schizophrenia	592 Ashkenazi Jewish ancestry cases, 505 Ashkenazi Jewish ancestry controls, 36,989 cases, 113,075 controls	NA	1q21.2	NR	ADAMTSL4-AS1			574406			rs72700829-C	rs72700829	0	72700829	intron_variant	0	NR	3e-08	7.52288		1.13636	[NR]	Illumina [7158791] (imputed)	N
93	rs12067556	1	150574695	rs11204677	2017-08-30	27863252	Astle WJ	2016-11-17	Cell	www.ncbi.nlm.nih.gov/pubmed/27863252	The Allelic Landscape of Human Blood Cell Trait Variation and Links to Common Complex Disease.	Granulocyte percentage of myeloid white cells	169,545 European ancestry individuals	NA	1q21.3	ENSA	LOC107985203			107985203			rs11204677-G	rs11204677	0	11204677	intron_variant	0	0.5563	1e-39	39		0.0472577	[0.04-0.054] unit increase	Affymetrix [~ 2500000] (imputed)	N
93	rs12067556	1	150574695	rs11204677	2017-08-30	27863252	Astle WJ	2016-11-17	Cell	www.ncbi.nlm.nih.gov/pubmed/27863252	The Allelic Landscape of Human Blood Cell Trait Variation and Links to Common Complex Disease.	Monocyte percentage of white cells	170,494 European ancestry individuals	NA	1q21.3	ENSA	LOC107985203			107985203			rs11204677-G	rs11204677	0	11204677	intron_variant	0	0.5564	3e-41	40.5229		0.0481697	[0.041-0.055] unit decrease	Affymetrix [~ 2500000] (imputed)	N
93	rs12034302	1	150608888	rs6587515	2017-05-11	27918534	Chu AY	2016-12-05	Nat Genet	www.ncbi.nlm.nih.gov/pubmed/27918534	Multiethnic genome-wide meta-analysis of ectopic fat depots identifies loci associated with adipocyte development and differentiation.	Pericardial adipose tissue adjusted for height and weight	3,684 European ancestry women, 3,640 European ancestry men, 1,284 African American women, 877 African American men, 746 Hispanic Ancestry women, 699 Hispanic ancestry men, 390 Asian ancestry women, 378 Asian ancestry men, 294 Old Order Amish (founder/genetic isolate) women, 248 Old Order Amish (founder/genetic isolate) men.	NA	1q21.3	ENSA	ENSA - GOLPH3L	2029	55204		6790	9813	rs6587515-A	rs6587515	0	6587515	intergenic_variant	1	0.09	3e-09	8.52288		5.94	z-score decrease	Affymetrix, Illumina [~ 2600000] (imputed)	N
93	rs12067556	1	150679033	rs1336900	2017-07-18	28240269	Suhre K	2017-02-27	Nat Commun	www.ncbi.nlm.nih.gov/pubmed/28240269	Connecting genetic risk to disease end points through the human blood plasma proteome.	Blood protein levels	997 European ancestry individuals	338 Arab, South Asian and Filipino ancestry individuals	1q21.3	CTSS, CTSK, ARNT, HORMAD1, GOLPH3L, RNU6-1042P, RP11-363I22.3	HORMAD1			84072			rs1336900-A	rs1336900	0	1336900	missense_variant	0	0.38191	1e-19	19	(EA, Cathepsin S)	0.4007	[0.32-0.49] unit increase	Affymetrix [509946]	N
93	rs75581187	1	150737220	rs41271951	2017-07-18	28240269	Suhre K	2017-02-27	Nat Commun	www.ncbi.nlm.nih.gov/pubmed/28240269	Connecting genetic risk to disease end points through the human blood plasma proteome.	Blood protein levels	997 European ancestry individuals	338 Arab, South Asian and Filipino ancestry individuals	1q21.3	CTSS, GOLPH3L, HORMAD1	CTSS			1520			rs41271951-G	rs41271951	0	41271951	missense_variant	0	0.0892678	4e-40	39.3979	(EA, Cathepsin S)	0.9647	[0.83-1.1] unit decrease	Affymetrix [509946]	N
93	rs58323986	1	151295061	rs5022636	2017-03-31	27694959	Bonder MJ	2016-10-03	Nat Genet	www.ncbi.nlm.nih.gov/pubmed/27694959	The effect of host genetics on the gut microbiome.	Gut microbiota (functional units)	984 European ancestry individuals	530 European ancestry individuals	1q21.3	PI4KB	PI4KB			5298			rs5022636-A	rs5022636	0	5022636	intron_variant	0	NR	2e-08	7.69897	(POLYAMINSYN3-PWY_superpathway_of_polyamine_biosynthesis_II)	5.59522	NR Z-score decrease	Illumina [8100000] (imputed)	N
96	rs58629129	1	154834183	rs1218582	2013-09-16	23535732	Eeles RA	2013-04-01	Nat Genet	www.ncbi.nlm.nih.gov/pubmed/23535732	Identification of 23 new prostate cancer susceptibility loci using the iCOGS custom genotyping array.	Prostate cancer	11,085 European ancestry cases, 11,463 European ancestry controls	19,662 European ancestry cases, 19,715 European ancestry controls	1q21.3	ADAM15, ADAR, CKS1B, DCST1, DCST2, EFNA3, EFNA4, LOC10050, FLAD1, KCNN3, LENEP, LOC100505666, MIR4258, PBXIP1, DPM3, PYGO2, EFNA1, SHC1, SLC50A1, ZBTB7B, PMVK	KCNN3			3782			rs1218582-G	rs1218582	0	1218582	intron_variant	0	0.45	2e-08	7.69897		1.06	[1.03-1.09]	Illumina [~ 2600000] (imputed)	N
97	rs6427304	1	156169610	rs2072499	2013-11-09	23666240	Ruark E	2013-05-12	Nat Genet	www.ncbi.nlm.nih.gov/pubmed/23666240	Identification of nine new susceptibility loci for testicular cancer, including variants near DAZL and PRDM14.	Testicular germ cell tumor	986 European ancestry cases, 4,946 European ancestry controls	1,064 European ancestry cases, 10,082 European ancestry controls	1q22	SLC25A44	SLC25A44			9673			rs2072499-G	rs2072499	0	2072499	non_coding_transcript_exon_variant	0	0.35	3e-08	7.52288		1.19	[1.08-1.30]	Illumina [307291]	N
97	rs6427304	1	156169610	rs2072499	2017-08-31	28604728	Litchfield K	2017-06-12	Nat Genet	www.ncbi.nlm.nih.gov/pubmed/28604728	Identification of 19 new risk loci and potential regulatory mechanisms influencing susceptibility to testicular germ cell tumor.	Testicular germ cell tumor	5,518 European ancestry cases, 19,055 European ancestry controls	1,801 European ancestry cases, 4,027 European ancestry controls	1q22	CLCN6, SLC25A44	SLC25A44			9673			rs2072499-G	rs2072499	0	2072499	non_coding_transcript_exon_variant	0	0.36	2e-10	9.69897		1.18	[1.13â€“1.23]	Illumina [at least 371504] (imputed)	N
97	rs6427304	1	156169610	rs2072499	2017-09-14	28604732	Wang Z	2017-06-12	Nat Genet	www.ncbi.nlm.nih.gov/pubmed/28604732	Meta-analysis of five genome-wide association studies identifies multiple new loci associated with testicular germ cell tumor.	Testicular germ cell tumor	3,558 European ancestry cases, 13,970 European ancestry controls	NA	1q22	SLC25A44, KIAA0446	SLC25A44			9673			rs2072499-G	rs2072499	0	2072499	non_coding_transcript_exon_variant	0	0.36	2e-09	8.69897		1.2	1.13â€“1.27	Illumina [9210350] (imputed)	N
97	rs6427304	1	156197380	rs2984613	2014-10-28	24656865	Woo D	2014-03-18	Am J Hum Genet	www.ncbi.nlm.nih.gov/pubmed/24656865	Meta-analysis of genome-wide association studies identifies 1q22 as a susceptibility locus for intracerebral hemorrhage.	Intracerebral hemorrhage	664 European ancestry lobar cases, 881 European ancestry nonlobar cases, 1,481 European ancestry controls	513 European ancestry cases, 634 African American cases, 534 Hispanic cases, 1,552 European ancestry controls, 449 African American controls, 260 Hispanic controls	1q22	PMF1, SLC25A44	PMF1-BGLAP, PMF1			100527963, 11243			rs2984613-C	rs2984613	0	2984613	intron_variant	0	0.68	2e-10	9.69897	(nonlobar)	1.33	[1.22-1.46]	Affymetrix, Illumina [5258103] (imputed)	N
97	rs6427304	1	156197380	rs2984613	2016-06-29	25663218	Verhaaren BF	2015-07-02	Circ Cardiovasc Genet	www.ncbi.nlm.nih.gov/pubmed/25663218	Multiethnic genome-wide association study of cerebral white matter hyperintensities on MRI.	White matter hyperintensity burden	17,936 European ancestry individuals, 1,943 African American ancestry individuals, 795 Hispanic individuals, 204 Chinese ancestry individuals, 201 Malay ancestry individuals	NA	1q22	PMF1, BGLAP	PMF1-BGLAP, PMF1			100527963, 11243			rs2984613-C	rs2984613	0	2984613	intron_variant	0	0.65	2e-08	7.69897				Affymetrix, Illumina [14227402] (imputed)	N
97	rs2075166	1	156255456	rs6684514	2013-09-04	20139978	Kamatani Y	2010-02-07	Nat Genet	www.ncbi.nlm.nih.gov/pubmed/20139978	Genome-wide association study of hematological and biochemical traits in a Japanese population.	Mean corpuscular hemoglobin concentration	14,377 Japanese ancestry individuals	NA	1q22	CCT3, BGLAP, PAQR6, SMG5, TMEM79, C1orf182, C1orf85, VHLL	TMEM79, SMG5			84283, 23381			rs6684514-A	rs6684514	0	6684514	missense_variant	0	0.21	3e-09	8.52288		0.086	[0.057-0.115] unit decrease	Illumina [561583]	N
97	rs2075166	1	156255456	rs6684514	2014-11-01	24647736	Chen P	2014-03-19	Diabetes	www.ncbi.nlm.nih.gov/pubmed/24647736	Multiple nonglycemic genomic loci are newly associated with blood level of glycated hemoglobin in East Asians.	Glycated hemoglobin levels	17,290 East Asian ancestry individuals, 1,727 Malay ancestry individuals	up to 13,585 East Asian ancestry individuals	1q22	CCT3, TMEM79, c1orf85	TMEM79, SMG5			84283, 23381			rs6684514-G	rs6684514	0	6684514	missense_variant	0	0.76	1e-23	23		0.09	[0.070-0.110] unit increase	Affymetrix, Illumina [up to 2400000] (imputed)	N
97	rs2075166	1	156318141	rs12132919	2017-10-24	28898252	Wheeler E	2017-09-12	PLoS Med	www.ncbi.nlm.nih.gov/pubmed/28898252	Impact of common genetic determinants of Hemoglobin A1c on type 2 diabetes risk and diagnosis in ancestrally diverse populations: A transethnic genome-wide meta-analysis.	Glycated hemoglobin levels	88,355 European ancestry individuals,18,472 East Asian ancestry individuals, 7,572 South Asian ancestry individuals, 7,564 African American individuals	33,238 European ancestry individuals, 2,366 East Asian ancestry individuals, 1,302 South Asian ancestry individuals	1q22	TMEM79	TSACC - RHBG	128229	57127		1355	17694	rs12132919-A	rs12132919	0	12132919	intron_variant	1	0.2803	3e-11	10.5229	(East Asian)	0.0289	[0.02-0.038] unit decrease	Affymetrix, Illumina, Perlegen [~ 2500000] (imputed)	N
98	rs12125515	1	156688152	rs11264531	2017-08-30	27863252	Astle WJ	2016-11-17	Cell	www.ncbi.nlm.nih.gov/pubmed/27863252	The Allelic Landscape of Human Blood Cell Trait Variation and Links to Common Complex Disease.	Plateletcrit	164,339 European ancestry individuals	NA	1q23.1	ISG20L2	CRABP2 - ISG20L2	1382	81875		5460	3531	rs11264531-T	rs11264531	0	11264531	downstream_gene_variant	1	0.3592	3e-13	12.5229		0.0282792	[0.021-0.036] unit decrease	Affymetrix [~ 2500000] (imputed)	N
98	rs12125515	1	156700651	rs12145743	2014-05-12	24097068	Willer CJ	2013-10-06	Nat Genet	www.ncbi.nlm.nih.gov/pubmed/24097068	Discovery and refinement of loci associated with lipid levels.	HDL cholesterol	94,595 European ancestry individuals	93,982 European ancestry individuals	1q23.1	HDGF, PMVK	RRNAD1			51093			rs12145743-G	rs12145743	0	12145743	intron_variant	0	0.34	2e-08	7.69897		0.02	[NR] unit increase	NR [NR] (imputed)	N
98	rs12125515	1	156700651	rs12145743	2017-06-26	28334899	Spracklen CN	2017-02-21	Hum Mol Genet	www.ncbi.nlm.nih.gov/pubmed/28334899	Association analyses of East Asian individuals and trans-ancestry analyses with European individuals reveal new loci associated with cholesterol and triglyceride levels.	HDL cholesterol levels	34,930 East Asian ancestry individuals, 187,167 European ancestry individuals	8,741 Chinese ancestry individuals	1q23.1	HDGF, PMVK	RRNAD1			51093			rs12145743-T	rs12145743	0	12145743	intron_variant	0	0.669	3e-08	7.52288	(Trans-ethnic initial)	0.0203	[0.013-0.027] unit decrease (EA Beta values)	Affymetrix, Illumina [~ 1900000] (imputed)	N
118	1:176184690:T:TTTGTTG	1	176414781	rs4650943	2017-08-22	28448500	Graff M	2017-04-27	PLoS Genet	www.ncbi.nlm.nih.gov/pubmed/28448500	Genome-wide physical activity interactions in adiposity - A meta-analysis of 200,452 adults.	Waist-to-hip ratio adjusted for body mass index	2,518 African American women, 83,707 European ancestry women, 1,773 Filipino ancestry women, 1,030 Indian ancestry women, 1,457 African American men, 52,993 European ancestry men, 7,648 Indian ancestry men, 5,527 European ancestry individuals	6,244 African American women, 17,531 European ancestry women, 329 African American men, 19,956 European ancestry men	1q25.2	PAPPA2	MORF4L1P7 - PAPPA2	100130637	60676		77010	17514	rs4650943-A	rs4650943	0	4650943	intergenic_variant	1	0.5266	2e-08	7.69897	(EA)	0.0267	[0.017-0.036] unit increase	Affymetrix, Illumina, Perlegen [~ 2500000] (imputed)	N
120	rs2811300	1	178515312	rs4650994	2014-05-12	24097068	Willer CJ	2013-10-06	Nat Genet	www.ncbi.nlm.nih.gov/pubmed/24097068	Discovery and refinement of loci associated with lipid levels.	HDL cholesterol	94,595 European ancestry individuals	93,982 European ancestry individuals	1q25.2	ANGPTL1	C1orf220			400798			rs4650994-G	rs4650994	0	4650994	intron_variant	0	0.49	7e-09	8.1549		0.021	[NR] unit increase	NR [NR] (imputed)	N
120	rs2811300	1	178515312	rs4650994	2017-06-26	28334899	Spracklen CN	2017-02-21	Hum Mol Genet	www.ncbi.nlm.nih.gov/pubmed/28334899	Association analyses of East Asian individuals and trans-ancestry analyses with European individuals reveal new loci associated with cholesterol and triglyceride levels.	HDL cholesterol levels	34,930 East Asian ancestry individuals, 187,167 European ancestry individuals	8,741 Chinese ancestry individuals	1q25.2	ANGPTL1	C1orf220			400798			rs4650994-A	rs4650994	0	4650994	intron_variant	0	0.483	2e-09	8.69897	(Trans-ethnic initial)	0.021	[0.014-0.028] unit decrease (EA Beta values)	Affymetrix, Illumina [~ 1900000] (imputed)	N
129	rs2019727	1	196686918	rs6677604	2011-04-12	21399633	Gharavi AG	2011-03-13	Nat Genet	www.ncbi.nlm.nih.gov/pubmed/21399633	Genome-wide association study identifies susceptibility loci for IgA nephropathy.	Nephropathy	1,194 Han Chinese ancestry cases, 902 Han Chinese ancestry controls	712 Han Chinese ancestry cases, 748 Han Chinese ancestry controls, 1,238 European ancestry cases, 1,172 European ancestry controls	1q31.3	CFHR1, CFHR4, CHFR2, CFHR3, CFHR5, CFH	CFH			3075			rs6677604-?	rs6677604	0	6677604	intron_variant	0	0.77 (EA)	3e-10	9.52288		1.47	[NR]	Illumina [498322]	N
129	rs2019727	1	196686918	rs6677604	2015-09-22	25305756	Kiryluk K	2014-10-12	Nat Genet	www.ncbi.nlm.nih.gov/pubmed/25305756	Discovery of new risk loci for IgA nephropathy implicates genes involved in immunity against intestinal pathogens.	IgA nephropathy	1,194 Han Chinese ancestry cases, 902 Han Chinese ancestry controls, 1,553 European ancestry cases, 3,050 European ancestry controls	2,491 East Asian ancestry cases, 1,780 East Asian ancestry controls, 2,420 European ancestry cases, 7,222 European ancestry controls	1q31.3	CFHR3	CFH			3075			rs6677604-G	rs6677604	0	6677604	intron_variant	0	0.8	2e-09	8.69897	(EA)	1.3	[NR]	Illumina [> 1000000] (imputed)	N
129	rs2019727	1	196686918	rs6677604	2015-09-22	25305756	Kiryluk K	2014-10-12	Nat Genet	www.ncbi.nlm.nih.gov/pubmed/25305756	Discovery of new risk loci for IgA nephropathy implicates genes involved in immunity against intestinal pathogens.	IgA nephropathy	1,194 Han Chinese ancestry cases, 902 Han Chinese ancestry controls, 1,553 European ancestry cases, 3,050 European ancestry controls	2,491 East Asian ancestry cases, 1,780 East Asian ancestry controls, 2,420 European ancestry cases, 7,222 European ancestry controls	1q31.3	CFHR3, CFHR1	CFH			3075			rs6677604-G	rs6677604	0	6677604	intron_variant	0	0.8	5e-14	13.301		1.35	[NR]	Illumina [> 1000000] (imputed)	N
129	rs2019727	1	196686918	rs6677604	2017-07-18	28240269	Suhre K	2017-02-27	Nat Commun	www.ncbi.nlm.nih.gov/pubmed/28240269	Connecting genetic risk to disease end points through the human blood plasma proteome.	Blood protein levels	997 European ancestry individuals	338 Arab, South Asian and Filipino ancestry individuals	1q31.3	NR	CFH			3075			rs6677604-?	rs6677604	0	6677604	intron_variant	0	NR	2e-13	12.699	(EA, Complement factor H)			Affymetrix [509946]	N
134	rs35730213	1	200874229	rs35730213	2016-07-24	26192919	Liu JZ	2015-07-20	Nat Genet	www.ncbi.nlm.nih.gov/pubmed/26192919	Association analyses identify 38 susceptibility loci for inflammatory bowel disease and highlight shared genetic risk across populations.	Inflammatory bowel disease	12,882 European ancestry cases, 21,770 European ancestry controls	25,273 European ancestry cases, 26,715 European ancestry controls, 548 Iranian ancestry cases, 342 Iranian ancestry control, 1,423 Indian ancestry cases, 990 Indian ancestry controls, 2,824 East Asian ancestry cases, 3,719 East Asian ancestry controls	1q32.1	NR	C1orf106			55765			rs35730213-?	rs35730213	0	35730213	intron_variant	0	NR	8e-45	44.0969	(EA)			Affymetrix, Illumina [~ 9000000] (imputed)	N
134	rs35730213	1	200877562	rs7554511	2011-03-29	21297633	Anderson CA	2011-02-06	Nat Genet	www.ncbi.nlm.nih.gov/pubmed/21297633	Meta-analysis identifies 29 additional ulcerative colitis risk loci, increasing the number of confirmed associations to 47.	Ulcerative colitis	6,687 European ancestry cases, 19,718 European ancestry controls	9,628 European ancestry cases, 12,917 European ancestry controls	1q32.1	C1orf106	C1orf106			55765			rs7554511-C	rs7554511	0	7554511	intron_variant	0	0.72	2e-13	12.699		1.19	[1.14-1.25]	Affymetrix, Illumina [~ 1100000] (imputed)	N
134	rs35730213	1	200877562	rs7554511	2013-02-12	23128233	Jostins L	2012-11-01	Nature	www.ncbi.nlm.nih.gov/pubmed/23128233	Host-microbe interactions have shaped the genetic architecture of inflammatory bowel disease.	Inflammatory bowel disease	12,924 European ancestry cases, 21,442 European ancestry controls	25,683 European ancestry cases, 17,015 European ancestry controls	1q32.1	KIF21B	C1orf106			55765			rs7554511-C	rs7554511	0	7554511	intron_variant	0	0.725	1e-32	32		1.164	[1.128-1.202]	Affymetrix, Illumina [1230000] (imputed)	N
134	rs35730213	1	200877562	rs7554511	2016-07-24	26192919	Liu JZ	2015-07-20	Nat Genet	www.ncbi.nlm.nih.gov/pubmed/26192919	Association analyses identify 38 susceptibility loci for inflammatory bowel disease and highlight shared genetic risk across populations.	Crohn's disease	5,956 European ancestry cases, 14,927 European ancestry controls	14,594 European ancestry cases, 26,715 European ancestry controls, 151 Iranian ancestry cases, 342 Iranian ancestry controls, 184 Indian ancestry cases, 990 Indian ancestry controls, 1,690 East Asian ancestry cases, 3,719 East Asian ancestry controls	1q32.1	NR	C1orf106			55765			rs7554511-A	rs7554511	0	7554511	intron_variant	0	0.72	2e-27	26.699	(EA)	1.16162		Affymetrix, Illumina [~ 9000000] (imputed)	N
134	rs35730213	1	200877562	rs7554511	2016-07-24	26192919	Liu JZ	2015-07-20	Nat Genet	www.ncbi.nlm.nih.gov/pubmed/26192919	Association analyses identify 38 susceptibility loci for inflammatory bowel disease and highlight shared genetic risk across populations.	Ulcerative colitis	6,968 European ancestry cases, 20,464 European ancestry controls	10,679 European ancestry cases, 26,715 European ancestry controls, 397 Iranian ancestry cases, 342 Iranian ancestry controls, 1,239 Indian ancestry cases, 990 Indian ancestry controls, 1,134 East Asian ancestry cases, 3,719 East Asian ancestry controls	1q32.1	NR	C1orf106			55765			rs7554511-C	rs7554511	0	7554511	intron_variant	0	0.72	7e-31	30.1549	(EA)	1.18082		Affymetrix, Illumina [~ 9000000] (imputed)	N
134	rs35730213	1	200877562	rs7554511	2017-06-02	28067908	de Lange KM	2017-01-09	Nat Genet	www.ncbi.nlm.nih.gov/pubmed/28067908	Genome-wide association study implicates immune activation of multiple integrin genes in inflammatory bowel disease.	Crohn's disease	12,194 European and unknown ancestry cases, 28,072 European and unknown ancestry controls	NA	1q32.1	C1orf106, KIF21B, CACNA1S	C1orf106			55765			rs7554511-?	rs7554511	0	7554511	intron_variant	0		1e-10	10				Illumina [9560910] (imputed)	N
134	rs35730213	1	200877562	rs7554511	2017-06-02	28067908	de Lange KM	2017-01-09	Nat Genet	www.ncbi.nlm.nih.gov/pubmed/28067908	Genome-wide association study implicates immune activation of multiple integrin genes in inflammatory bowel disease.	Inflammatory bowel disease	25,042 European and unknown ancestry cases, 34,915 European and unknown ancestry controls	NA	1q32.1	C1orf106, KIF21B, CACNA1S	C1orf106			55765			rs7554511-?	rs7554511	0	7554511	intron_variant	0		1e-21	21				Illumina [9725440] (imputed)	N
134	rs35730213	1	200877562	rs7554511	2017-06-02	28067908	de Lange KM	2017-01-09	Nat Genet	www.ncbi.nlm.nih.gov/pubmed/28067908	Genome-wide association study implicates immune activation of multiple integrin genes in inflammatory bowel disease.	Ulcerative colitis	12,366 European and unknown ancestry cases, 33,609 European and unknown ancestry controls	NA	1q32.1	C1orf106, KIF21B, CACNA1S	C1orf106			55765			rs7554511-?	rs7554511	0	7554511	intron_variant	0		4e-16	15.3979				Illumina [9578670] (imputed)	N
134	rs35730213	1	200881595	rs7522462	2012-10-24	21833088	Sawcer S	2011-08-11	Nature	www.ncbi.nlm.nih.gov/pubmed/21833088	Genetic risk and a primary role for cell-mediated immune mechanisms in multiple sclerosis.	Multiple sclerosis	9,772 European ancestry cases, 16,849 European ancestry controls	4,218 European ancestry cases, 7,296 European ancestry controls	1q32.1	C1orf106, KIF21B	C1orf106			55765			rs7522462-G	rs7522462	0	7522462	intron_variant	0	NR	2e-09	8.69897		1.11	[1.1-1.13]	Illumina [465434]	N
134	rs35730213	1	200902607	rs11583546	2017-08-30	27863252	Astle WJ	2016-11-17	Cell	www.ncbi.nlm.nih.gov/pubmed/27863252	The Allelic Landscape of Human Blood Cell Trait Variation and Links to Common Complex Disease.	Lymphocyte percentage of white cells	171,748 European ancestry individuals	NA	1q32.1	MROH3P	MROH3P			647215			rs11583546-A	rs11583546	0	11583546	intron_variant	0	0.298	3e-09	8.52288		0.0231265	[0.015-0.031] unit increase	Affymetrix [~ 2500000] (imputed)	N
134	rs35730213	1	200935866	rs11584383	2008-07-11	18587394	Barrett JC	2008-06-29	Nat Genet	www.ncbi.nlm.nih.gov/pubmed/18587394	Genome-wide association defines more than 30 distinct susceptibility loci for Crohn's disease.	Crohn's disease	3,230 European ancestry cases, 4,829 European ancestry controls	1,339 European ancestry trios, 2,325 European ancestry cases, 1,809 European ancestry controls	1q32.1	intergenic	MROH3P - KIF21B	647215	23046		62	2648	rs11584383-T	rs11584383	0	11584383	downstream_gene_variant	1	0.7	1e-11	11		1.18	[NR]	Affymetrix, Illumina [635547] (imputed)	N
134	rs35730213	1	200960307	rs2297909	2011-07-30	21743469	Evans DM	2011-07-10	Nat Genet	www.ncbi.nlm.nih.gov/pubmed/21743469	Interaction between ERAP1 and HLA-B27 in ankylosing spondylitis implicates peptide handling in the mechanism for HLA-B27 in disease susceptibility.	Ankylosing spondylitis	3,023 European ancestry cases, 8,779 European ancestry controls	2,111 European ancestry cases, 4,483 European ancestry controls	1q32.1	KIF21B	KIF21B			23046			rs2297909-G	rs2297909	0	2297909	intron_variant	0	0.68	5e-12	11.301				Illumina [2223620] (imputed)	N
134	rs6413915	1	201081943	rs2281845	2011-10-04	21931568	Geller F	2011-09-08	PLoS Genet	www.ncbi.nlm.nih.gov/pubmed/21931568	Genome-wide association study identifies four loci associated with eruption of permanent teeth.	Permanent tooth development	5,088 European ancestry females	2,994 European ancestry individuals, 161 individuals	1q32.1	CACNA1S	CACNA1S - ASCL5	779	647219		249	1138	rs2281845-T	rs2281845	0	2281845	upstream_gene_variant	1	0.38	8e-17	16.0969		0.103	[0.08-0.12] unit decrease	Illumina [521741]	N
136	rs12139477	1	204518842	rs4245739	2013-09-12	23535733	Garcia-Closas M	2013-04-01	Nat Genet	www.ncbi.nlm.nih.gov/pubmed/23535733	Genome-wide association studies identify four ER negative-specific breast cancer risk loci.	Breast cancer	4,193 European ancestry cases, 35,194 European ancestry controls	6,514 European ancestry cases, 41,455 European ancestry controls	1q32.1	LRRN2, PIK3C2B, MDM4	MDM4			4194			rs4245739-?	rs4245739	0	4245739	3_prime_UTR_variant	0	0.26	2e-12	11.699		1.14	[1.10-1.18]	Illumina [NR]	N
136	rs12139477	1	204518842	rs4245739	2013-09-16	23535732	Eeles RA	2013-04-01	Nat Genet	www.ncbi.nlm.nih.gov/pubmed/23535732	Identification of 23 new prostate cancer susceptibility loci using the iCOGS custom genotyping array.	Prostate cancer	11,085 European ancestry cases, 11,463 European ancestry controls	19,662 European ancestry cases, 19,715 European ancestry controls	1q32.1	LRRN2, PIK3C2B, LOC127841, MDM4, PPP1R15B, PLEKHA6	MDM4			4194			rs4245739-A	rs4245739	0	4245739	3_prime_UTR_variant	0	0.75	2e-11	10.699		1.1	[1.05-1.14]	Illumina [~ 2600000] (imputed)	N
136	rs12139477	1	204518842	rs4245739	2017-03-31	27117709	Couch FJ	2016-04-27	Nat Commun	www.ncbi.nlm.nih.gov/pubmed/27117709	Identification of four novel susceptibility loci for oestrogen receptor negative breast cancer.	Breast cancer	4,939 European ancestry estrogen receptor-negative cases, 14,352 European ancestry controls	7,333 European ancestry estrogen receptor-negative cases, 7,797 European ancestry BRCA1 mutation carrier cases, 7,455 European ancestry BRCA1 mutation carrier controls, 42,468 European ancestry controls	1q32.1	MDM4	MDM4			4194			rs4245739-?	rs4245739	0	4245739	3_prime_UTR_variant	0	0.28	8e-18	17.0969		1.09	[1.05-1.14] (BRCA1 carriers)	Illumina [10909381] (imputed)	N
136	rs12139477	1	204518842	rs4245739	2017-03-31	27117709	Couch FJ	2016-04-27	Nat Commun	www.ncbi.nlm.nih.gov/pubmed/27117709	Identification of four novel susceptibility loci for oestrogen receptor negative breast cancer.	Breast cancer (estrogen-receptor negative)	4,939 European ancestry cases, 14,352 European ancestry controls	7,333 European ancestry cases, 42,468 European ancestry controls	1q32.1	MDM4	MDM4			4194			rs4245739-?	rs4245739	0	4245739	3_prime_UTR_variant	0	0.26	6e-15	14.2218		1.13	[1.11-1.19]	Illumina [10909381] (imputed)	N
136	rs12139477	1	204518842	rs4245739	2017-12-19	29058716	Milne RL	2017-10-23	Nat Genet	www.ncbi.nlm.nih.gov/pubmed/29058716	Identification of ten variants associated with risk of estrogen-receptor-negative breast cancer.	Breast cancer (estrogen-receptor negative)	14,135 European ancestry cases, 58,126 European ancestry controls	7,333 European ancestry cases, 42,468 European ancestry controls	1q32.1	MDM4	MDM4			4194			rs4245739-C	rs4245739	0	4245739	3_prime_UTR_variant	0	0.26	3e-23	22.5229		1.14	[1.11-1.16]	Illumina [~ 11500000] (imputed)	N
136	rs58066240	1	204951209	rs2278796	2017-08-30	27863252	Astle WJ	2016-11-17	Cell	www.ncbi.nlm.nih.gov/pubmed/27863252	The Allelic Landscape of Human Blood Cell Trait Variation and Links to Common Complex Disease.	Mean platelet volume	164,454 European ancestry individuals	NA	1q32.1	NFASC	NFASC			23114			rs2278796-T	rs2278796	0	2278796	intron_variant	0	0.3076	1e-28	28		0.0433969	[0.036-0.051] unit increase	Affymetrix [~ 2500000] (imputed)	N
136	rs1151786	1	205041952	rs6696846	2017-08-30	27863252	Astle WJ	2016-11-17	Cell	www.ncbi.nlm.nih.gov/pubmed/27863252	The Allelic Landscape of Human Blood Cell Trait Variation and Links to Common Complex Disease.	Red blood cell count	172,952 European ancestry individuals	NA	1q32.1	CNTN2	CNTN2			6900			rs6696846-T	rs6696846	0	6696846	non_coding_transcript_exon_variant	0	0.487	2e-12	11.699		0.0249255	[0.018-0.032] unit decrease	Affymetrix [~ 2500000] (imputed)	N
136	rs1151786	1	205144363	rs11579220	2017-08-30	27863252	Astle WJ	2016-11-17	Cell	www.ncbi.nlm.nih.gov/pubmed/27863252	The Allelic Landscape of Human Blood Cell Trait Variation and Links to Common Complex Disease.	Basophil percentage of white cells	171,996 European ancestry individuals	NA	1q32.1	DSTYK	DSTYK			25778			rs11579220-T	rs11579220	0	11579220	intron_variant	0	0.4382	2e-15	14.699		0.0277108	[0.021-0.035] unit decrease	Affymetrix [~ 2500000] (imputed)	N
136	rs1151786	1	205144363	rs11579220	2017-08-30	27863252	Astle WJ	2016-11-17	Cell	www.ncbi.nlm.nih.gov/pubmed/27863252	The Allelic Landscape of Human Blood Cell Trait Variation and Links to Common Complex Disease.	White blood cell count (basophil)	171,846 European ancestry individuals	NA	1q32.1	DSTYK	DSTYK			25778			rs11579220-T	rs11579220	0	11579220	intron_variant	0	0.4382	1e-14	14		0.0270716	[0.02-0.034] unit decrease	Affymetrix [~ 2500000] (imputed)	N
136	rs1151786	1	205182865	rs12140703	2017-08-30	27863252	Astle WJ	2016-11-17	Cell	www.ncbi.nlm.nih.gov/pubmed/27863252	The Allelic Landscape of Human Blood Cell Trait Variation and Links to Common Complex Disease.	Reticulocyte count	170,641 European ancestry individuals	NA	1q32.1	DSTYK	DSTYK - TMCC2	25778	9911		2138	14173	rs12140703-C	rs12140703	0	12140703	upstream_gene_variant	1	0.3992	3e-13	12.5229		0.0267839	[0.02-0.034] unit decrease	Affymetrix [~ 2500000] (imputed)	N
136	rs1151786	1	205201325	rs61823972	2017-08-30	27863252	Astle WJ	2016-11-17	Cell	www.ncbi.nlm.nih.gov/pubmed/27863252	The Allelic Landscape of Human Blood Cell Trait Variation and Links to Common Complex Disease.	High light scatter reticulocyte count	170,761 European ancestry individuals	NA	1q32.1	TMCC2	TMCC2			9911			rs61823972-C	rs61823972	0	61823972	intron_variant	0	0.4142	1e-23	23		0.0362914	[0.029-0.043] unit decrease	Affymetrix [~ 2500000] (imputed)	N
136	rs1151786	1	205201325	rs61823972	2017-08-30	27863252	Astle WJ	2016-11-17	Cell	www.ncbi.nlm.nih.gov/pubmed/27863252	The Allelic Landscape of Human Blood Cell Trait Variation and Links to Common Complex Disease.	Immature fraction of reticulocytes	170,548 European ancestry individuals	NA	1q32.1	TMCC2	TMCC2			9911			rs61823972-C	rs61823972	0	61823972	intron_variant	0	0.4142	5e-27	26.301		0.0385673	[0.032-0.046] unit decrease	Affymetrix [~ 2500000] (imputed)	N
136	rs1151786	1	205201325	rs61823972	2017-08-30	27863252	Astle WJ	2016-11-17	Cell	www.ncbi.nlm.nih.gov/pubmed/27863252	The Allelic Landscape of Human Blood Cell Trait Variation and Links to Common Complex Disease.	Mean corpuscular hemoglobin	172,332 European ancestry individuals	NA	1q32.1	TMCC2	TMCC2			9911			rs61823972-C	rs61823972	0	61823972	intron_variant	0	0.4144	2e-33	32.699		0.0430709	[0.036-0.05] unit increase	Affymetrix [~ 2500000] (imputed)	N
136	rs1151786	1	205201325	rs61823972	2017-08-30	27863252	Astle WJ	2016-11-17	Cell	www.ncbi.nlm.nih.gov/pubmed/27863252	The Allelic Landscape of Human Blood Cell Trait Variation and Links to Common Complex Disease.	Mean corpuscular hemoglobin concentration	172,851 European ancestry individuals	NA	1q32.1	TMCC2	TMCC2			9911			rs61823972-C	rs61823972	0	61823972	intron_variant	0	0.4143	2e-20	19.699		0.0324268	[0.026-0.039] unit increase	Affymetrix [~ 2500000] (imputed)	N
136	rs1151786	1	205201325	rs61823972	2017-08-30	27863252	Astle WJ	2016-11-17	Cell	www.ncbi.nlm.nih.gov/pubmed/27863252	The Allelic Landscape of Human Blood Cell Trait Variation and Links to Common Complex Disease.	Mean corpuscular volume	172,433 European ancestry individuals	NA	1q32.1	TMCC2	TMCC2			9911			rs61823972-C	rs61823972	0	61823972	intron_variant	0	0.4143	4e-20	19.3979		0.032741	[0.026-0.04] unit increase	Affymetrix [~ 2500000] (imputed)	N
136	rs1151786	1	205227760	rs1151786	2017-08-30	27863252	Astle WJ	2016-11-17	Cell	www.ncbi.nlm.nih.gov/pubmed/27863252	The Allelic Landscape of Human Blood Cell Trait Variation and Links to Common Complex Disease.	High light scatter reticulocyte percentage of red cells	170,763 European ancestry individuals	NA	1q32.1	TMCC2	TMCC2			9911			rs1151786-C	rs1151786	0	1151786	intron_variant	0	0.3734	4e-20	19.3979		0.0339029	[0.027-0.041] unit decrease	Affymetrix [~ 2500000] (imputed)	N
136	rs1151786	1	205227760	rs1151786	2017-08-30	27863252	Astle WJ	2016-11-17	Cell	www.ncbi.nlm.nih.gov/pubmed/27863252	The Allelic Landscape of Human Blood Cell Trait Variation and Links to Common Complex Disease.	Reticulocyte fraction of red cells	170,690 European ancestry individuals	NA	1q32.1	TMCC2	TMCC2			9911			rs1151786-C	rs1151786	0	1151786	intron_variant	0	0.3734	4e-10	9.39794		0.0230956	[0.016-0.03] unit decrease	Affymetrix [~ 2500000] (imputed)	N
136	rs1151786	1	205235990	rs1668873	2009-10-30	19820697	Soranzo N	2009-10-11	Nat Genet	www.ncbi.nlm.nih.gov/pubmed/19820697	A genome-wide meta-analysis identifies 22 loci associated with eight hematological parameters in the HaemGen consortium.	Mean platelet volume	4,627 European ancestry individuals	9,316 European ancestry individuals	1q32.1	TMCC2	TMCC2			9911			rs1668873-G	rs1668873	0	1668873	intron_variant	0	NR	1e-20	20		0.01	[0.01-0.014] fl increase	Affymetrix, Illumina [~ 2110000] (imputed)	N
136	rs1151786	1	205237137	rs1668871	2015-05-05	22139419	Gieger C	2011-11-30	Nature	www.ncbi.nlm.nih.gov/pubmed/22139419	New gene functions in megakaryopoiesis and platelet formation.	Platelet count	38,891 European ancestry individuals, 1,661 Val Borbera (founder/genetic isolate) individuals, 521 Carlantino (founder/genetic isolate) individuals, 1,198 Friuli Venezia Giulia (founder/genetic isolate) individuals, 1,213 South Tyrolean (founder/genetic isolate) individuals, 890 Sorbian (founder/genetic isolate) individuals, 4,292 Sardinian (founder/genetic isolate) individuals	Up to 16,949 European ancestry individuals, 854 Cliento (founder/genetic isolate) individuals, 1,035 Talana (founder/genetic isolate) individuals	1q32.1	TMCC2	TMCC2			9911			rs1668871-C	rs1668871	0	1668871	intron_variant	0	NR	3e-14	13.5229		2.804	[2.08-3.53] 10^9/l increase	Affymetrix, Illumina [~ 2500000] (imputed)	N
136	rs1151786	1	205244953	rs1172130	2015-05-05	22139419	Gieger C	2011-11-30	Nature	www.ncbi.nlm.nih.gov/pubmed/22139419	New gene functions in megakaryopoiesis and platelet formation.	Mean platelet volume	13,106 European ancestry individuals, 1,652 Val Borbera (founder/genetic isolate) individuals, 593 Carlantino (founder/genetic isolate) individuals, 1,146 Friuli Venezia Giulia (founder/genetic isolate) individuals, 1,213 South Tyrolean (founder/genetic isolate) individuals, 890 Sorbian (founder/genetic isolate) individuals	Up to 16,960 European ancestry individuals, 855 Cliento (founder/genetic isolate) individuals, 1,023 Talana (founder/genetic isolate) individuals	1q32.1	TMCC2	TMCC2 - NUAK2	9911	81788		2482	26234	rs1172130-G	rs1172130	0	1172130	downstream_gene_variant	1	NR	4e-27	26.3979		0.011	[0.009-0.013] ln(fl) increase	Affymetrix, Illumina [~ 2500000] (imputed)	N
136	rs1151786	1	205244972	rs1172129	2017-08-30	27863252	Astle WJ	2016-11-17	Cell	www.ncbi.nlm.nih.gov/pubmed/27863252	The Allelic Landscape of Human Blood Cell Trait Variation and Links to Common Complex Disease.	Mean platelet volume	164,454 European ancestry individuals	NA	1q32.1	TMCC2	TMCC2 - NUAK2	9911	81788		2501	26215	rs1172129-A	rs1172129	0	1172129	downstream_gene_variant	1	0.3879	1e-210	210		0.114411	[0.11-0.12] unit decrease	Affymetrix [~ 2500000] (imputed)	N
136	rs1151786	1	205249450	rs9660992	2014-03-25	24026423	Shameer K	2013-09-12	Hum Genet	www.ncbi.nlm.nih.gov/pubmed/24026423	A genome- and phenome-wide association study to identify genetic variants influencing platelet count and volume and their pleiotropic effects.	Mean platelet volume	6,291 European ancestry individuals	NA	1q32.1	CNTN2, RBBP5, RIPK5, TMCC2	TMCC2 - NUAK2	9911	81788		6979	21737	rs9660992-A	rs9660992	0	9660992	intergenic_variant	1	0.57	3e-13	12.5229		0.11	[NR] unit increase	Illumina [476395]	N
136	rs1151786	1	205264536	rs11240408	2017-08-30	27863252	Astle WJ	2016-11-17	Cell	www.ncbi.nlm.nih.gov/pubmed/27863252	The Allelic Landscape of Human Blood Cell Trait Variation and Links to Common Complex Disease.	Platelet count	166,066 European ancestry individuals	NA	1q32.1	intergenic	TMCC2 - NUAK2	9911	81788		22065	6651	rs11240408-T	rs11240408	0	11240408	regulatory_region_variant	1	0.6245	1e-34	34		0.046457	[0.039-0.054] unit decrease	Affymetrix [~ 2500000] (imputed)	N
136	rs708727	1	205743425	rs823143	2017-08-30	27863252	Astle WJ	2016-11-17	Cell	www.ncbi.nlm.nih.gov/pubmed/27863252	The Allelic Landscape of Human Blood Cell Trait Variation and Links to Common Complex Disease.	Monocyte percentage of white cells	170,494 European ancestry individuals	NA	1q32.1	RAB7L1	RAB29			8934			rs823143-C	rs823143	0	823143	intron_variant	0	0.4311	4e-10	9.39794		0.0222925	[0.015-0.029] unit increase	Affymetrix [~ 2500000] (imputed)	N
136	rs708727	1	205767885	rs708727	2017-08-30	27863252	Astle WJ	2016-11-17	Cell	www.ncbi.nlm.nih.gov/pubmed/27863252	The Allelic Landscape of Human Blood Cell Trait Variation and Links to Common Complex Disease.	Monocyte count	170,721 European ancestry individuals	NA	1q32.1	SLC41A1	SLC41A1			254428			rs708727-A	rs708727	0	708727	synonymous_variant	0	0.4172	1e-10	10		0.0232676	[0.016-0.03] unit increase	Affymetrix [~ 2500000] (imputed)	N
138	rs2724382	1	207977083	rs7523273	2015-04-16	25056061	Ripke S	2014-07-22	Nature	www.ncbi.nlm.nih.gov/pubmed/25056061	Biological insights from 108 schizophrenia-associated genetic loci.	Schizophrenia	32,405 European ancestry cases, 42,221 European ancestry controls, 1,235 European ancestry cases and 1,235 European ancestry controls from 1235 parent-offspring trios, 1,836 East Asian ancestry cases, 3,383 East Asian ancestry controls	1,513 European ancestry cases, 66,236 European ancestry controls	1q32.2	C1orf132, CD46, CR1L	C1orf132			100128537			rs7523273-A	rs7523273	0	7523273	non_coding_transcript_exon_variant	0	0.685	4e-08	7.39794		1.063	[1.040-1.087]	Affymetrix, Illumina [9005918] (imputed)	N
139	rs7545542	1	209970610	rs59043219	2017-06-02	28067908	de Lange KM	2017-01-09	Nat Genet	www.ncbi.nlm.nih.gov/pubmed/28067908	Genome-wide association study implicates immune activation of multiple integrin genes in inflammatory bowel disease.	Inflammatory bowel disease	25,042 European and unknown ancestry cases, 34,915 European and unknown ancestry controls	NA	1q32.2	DIEXF, IRF6	IRF6			3664			rs59043219-A	rs59043219	0	59043219	intron_variant	0	0.379	1e-08	8		1.08	1.05-1.10	Illumina [9725440] (imputed)	N
139	rs6675890	1	209977111	rs861020	2012-10-09	22863734	Ludwig KU	2012-08-05	Nat Genet	www.ncbi.nlm.nih.gov/pubmed/22863734	Genome-wide meta-analyses of nonsyndromic cleft lip with or without cleft palate identify six new risk loci.	Orofacial clefts	Up to 666 European ancestry trios, 399 European ancestry cases, 1,318 European ancestry controls	up to 795 East Asian ancestry trios	1q32.2	IRF6	IRF6			3664			rs861020-A	rs861020	0	861020	intron_variant	0	NR	3e-12	11.5229	(Meta-All, NSCL/P)	1.443	[1.273-1.635]	NR [497084]	N
139	rs6540559	1	209982025	rs6540559	2017-05-19	28054174	Leslie EJ	2017-01-04	Hum Genet	www.ncbi.nlm.nih.gov/pubmed/28054174	Genome-wide meta-analyses of nonsyndromic orofacial clefts identify novel associations between FOXE1 and all orofacial clefts, and TP63 and cleft lip with or without cleft palate.	Cleft lip with or without cleft palate	83 Asian ancestry cases, 1,173 Asian ancestry case-parent trios, 161 Asian ancestry controls,170 European ancestry cases, 988 European ancestry case-parent trios, 835 European ancestry controls, 570 Latino or African cases, 629 Latino or African case-parent trios, 704 Latino or African controls, 21 case-parent trios.	NA	1q32.2	IRF6	IRF6 - DIEXF	3664	27042		2505	19287	rs6540559-?	rs6540559	0	6540559	upstream_gene_variant	1	NR	6e-16	15.2218	(Asian)	1.66667	[1.47-1.85]	Illumina [6090031] (imputed)	N
139	rs6540559	1	209992127	rs12070337	2017-05-19	28054174	Leslie EJ	2017-01-04	Hum Genet	www.ncbi.nlm.nih.gov/pubmed/28054174	Genome-wide meta-analyses of nonsyndromic orofacial clefts identify novel associations between FOXE1 and all orofacial clefts, and TP63 and cleft lip with or without cleft palate.	Orofacial clefts	83 Asian ancestry cases, 1,445 Asian ancestry case-parent trios, 161 Asian ancestry controls, 208 European ancestry cases, 1,284 European ancestry case-parent trios, 835 European ancestry controls, 610 Latino or African cases, 663 Latino or African case-parent trios, 704 Latino or African controls, 35 case-parent trios.	NA	1q32.2	IRF6	IRF6 - DIEXF	3664	27042		12607	9185	rs12070337-?	rs12070337	0	12070337	intergenic_variant	1	NR	6e-12	11.2218	(Asian)	1.47059		Illumina [6090031] (imputed)	N
139	rs6540559	1	210048819	rs2064163	2017-06-13	28232668	Yu Y	2017-02-24	Nat Commun	www.ncbi.nlm.nih.gov/pubmed/28232668	Genome-wide analyses of non-syndromic cleft lip with palate identify 14 novel loci and genetic heterogeneity.	Nonsyndromic cleft lip with cleft palate	2,033 Han Chinese ancestry cases, 4,051 Han Chinese ancestry controls	1,346 Han Chinese ancestry cases, 4,542 Han Chinese ancestry controls	1q32.2	IRF6, DIEXF	DIEXF - SYT14	27042	255928		17909	62691	rs2064163-C	rs2064163	0	2064163	regulatory_region_variant	1	0.56	9e-19	18.0458		1.2987	[NR]	Illumina [803202]	N
147	rs11583395	1	218844906	rs1159268	2014-12-14	24927181	Navarini AA	2014-06-13	Nat Commun	www.ncbi.nlm.nih.gov/pubmed/24927181	Genome-wide association study identifies three novel susceptibility loci for severe Acne vulgaris.	Acne (severe)	1,893 European ancestry cases, 5,132 European ancestry controls	2,063 European ancestry cases, 1,970 European ancestry controls	1q41	LOC643723, LOC728463, RRP15, TGFB2	TGFB2 - LOC105372924	7042	105372924		226945	27000	rs1159268-A	rs1159268	0	1159268	intergenic_variant	1	0.3513	4e-08	7.39794		1.17	[1.08-1.26]	Illumina [7300000] (imputed)	N
148	rs12034686	1	219640680	rs2820436	2017-08-18	28448500	Graff M	2017-04-27	PLoS Genet	www.ncbi.nlm.nih.gov/pubmed/28448500	Genome-wide physical activity interactions in adiposity - A meta-analysis of 200,452 adults.	Waist-to-hip ratio adjusted for BMI (joint analysis for main effect and physical activity interaction)	2,518 African American women, 83,707 European ancestry women, 1,773 Filipino ancestry women, 1,030 Indian ancestry women, 1,457 African American men, 52,993 European ancestry men, 7,648 Indian ancestry men, 5,527 European ancestry individuals	6,244 African American women, 17,531 European ancestry women, 329 African American men, 19,956 European ancestry men	1q41	LYPLAL1	LOC102723886			102723886			rs2820436-?	rs2820436	0	2820436	regulatory_region_variant	0	0.6804	6e-26	25.2218	(women)			Affymetrix, Illumina, Perlegen [~ 2500000] (imputed)	N
148	rs12034686	1	219640680	rs2820436	2017-08-22	28448500	Graff M	2017-04-27	PLoS Genet	www.ncbi.nlm.nih.gov/pubmed/28448500	Genome-wide physical activity interactions in adiposity - A meta-analysis of 200,452 adults.	Waist-to-hip ratio adjusted for BMI in active individuals	1,957 African American women, 1,421 Filipino ancestry women, 305 Indian ancestry women, 65,539 European ancestry women, 1,206 African American men, 2,029 Indian ancestry men, 41,673 European ancestry men, 4,819 European ancestry individuals	4,807 African American women, 12,347 European ancestry women, 265 African American men, 14,540 European ancestry men	1q41	LYPLAL1	LOC102723886			102723886			rs2820436-C	rs2820436	0	2820436	regulatory_region_variant	0	0.6803	2e-21	20.699	(women)	0.0591	[0.047-0.071] unit increase	Affymetrix, Illumina, Perlegen [~ 2500000] (imputed)	N
148	rs12034686	1	219640680	rs2820436	2017-08-22	28448500	Graff M	2017-04-27	PLoS Genet	www.ncbi.nlm.nih.gov/pubmed/28448500	Genome-wide physical activity interactions in adiposity - A meta-analysis of 200,452 adults.	Waist-to-hip ratio adjusted for BMI in active individuals	1,957 African American women, 1,421 Filipino ancestry women, 305 Indian ancestry women, 65,539 European ancestry women, 1,206 African American men, 2,029 Indian ancestry men, 41,673 European ancestry men, 4,819 European ancestry individuals	4,807 African American women, 12,347 European ancestry women, 265 African American men, 14,540 European ancestry men	1q41	LYPLAL1	LOC102723886			102723886			rs2820436-C	rs2820436	0	2820436	regulatory_region_variant	0	0.6803	2e-21	20.699	(women)	0.0591	[0.047-0.071] unit increase	Affymetrix, Illumina, Perlegen [~ 2500000] (imputed)	N
148	rs12034686	1	219640680	rs2820436	2017-08-22	28448500	Graff M	2017-04-27	PLoS Genet	www.ncbi.nlm.nih.gov/pubmed/28448500	Genome-wide physical activity interactions in adiposity - A meta-analysis of 200,452 adults.	Waist-to-hip ratio adjusted for body mass index	2,518 African American women, 83,707 European ancestry women, 1,773 Filipino ancestry women, 1,030 Indian ancestry women, 1,457 African American men, 52,993 European ancestry men, 7,648 Indian ancestry men, 5,527 European ancestry individuals	6,244 African American women, 17,531 European ancestry women, 329 African American men, 19,956 European ancestry men	1q41	LYPLAL1	LOC102723886			102723886			rs2820436-C	rs2820436	0	2820436	regulatory_region_variant	0	0.6804	3e-27	26.5229	(EA, women)	0.0587	[0.048-0.069] unit increase	Affymetrix, Illumina, Perlegen [~ 2500000] (imputed)	N
148	rs12034686	1	219640680	rs2820436	2017-08-22	28448500	Graff M	2017-04-27	PLoS Genet	www.ncbi.nlm.nih.gov/pubmed/28448500	Genome-wide physical activity interactions in adiposity - A meta-analysis of 200,452 adults.	Waist-to-hip ratio adjusted for body mass index	2,518 African American women, 83,707 European ancestry women, 1,773 Filipino ancestry women, 1,030 Indian ancestry women, 1,457 African American men, 52,993 European ancestry men, 7,648 Indian ancestry men, 5,527 European ancestry individuals	6,244 African American women, 17,531 European ancestry women, 329 African American men, 19,956 European ancestry men	1q41	LYPLAL1	LOC102723886			102723886			rs2820436-C	rs2820436	0	2820436	regulatory_region_variant	0	0.6804	6e-29	28.2218	(women)	0.0568	[0.047-0.067] unit increase	Affymetrix, Illumina, Perlegen [~ 2500000] (imputed)	N
148	rs12034686	1	219644224	rs2605100	2009-07-01	19557161	Lindgren CM	2009-06-26	PLoS Genet	www.ncbi.nlm.nih.gov/pubmed/19557161	Genome-wide association scan meta-analysis identifies three Loci influencing adiposity and fat distribution.	Adiposity	38,580 European ancestry individuals	Up to 102,064 European ancestry individuals	1q41	LYPLAL1	LOC102723886, LOC107985272			102723886, 107985272			rs2605100-G	rs2605100	0	2605100	intergenic_variant	0	0.692	3e-08	7.52288	(WHR in women)	0.04	[0.03-0.05] z-score unit increase	Affymetrix, Illumina [2573738] (imputed)	N
148	rs12034686	1	219652795	rs1563352	2017-08-18	28448500	Graff M	2017-04-27	PLoS Genet	www.ncbi.nlm.nih.gov/pubmed/28448500	Genome-wide physical activity interactions in adiposity - A meta-analysis of 200,452 adults.	Waist-to-hip ratio adjusted for BMI (joint analysis for main effect and physical activity interaction)	2,518 African American women, 83,707 European ancestry women, 1,773 Filipino ancestry women, 1,030 Indian ancestry women, 1,457 African American men, 52,993 European ancestry men, 7,648 Indian ancestry men, 5,527 European ancestry individuals	6,244 African American women, 17,531 European ancestry women, 329 African American men, 19,956 European ancestry men	1q41	LYPLAL1	LOC102723886, LOC107985272			102723886, 107985272			rs1563352-?	rs1563352	0	1563352	intergenic_variant	0	0.6972	2e-18	17.699				Affymetrix, Illumina, Perlegen [~ 2500000] (imputed)	N
148	rs12034686	1	219652795	rs1563352	2017-08-18	28448500	Graff M	2017-04-27	PLoS Genet	www.ncbi.nlm.nih.gov/pubmed/28448500	Genome-wide physical activity interactions in adiposity - A meta-analysis of 200,452 adults.	Waist-to-hip ratio adjusted for BMI (joint analysis for main effect and physical activity interaction)	2,518 African American women, 83,707 European ancestry women, 1,773 Filipino ancestry women, 1,030 Indian ancestry women, 1,457 African American men, 52,993 European ancestry men, 7,648 Indian ancestry men, 5,527 European ancestry individuals	6,244 African American women, 17,531 European ancestry women, 329 African American men, 19,956 European ancestry men	1q41	LYPLAL1	LOC102723886, LOC107985272			102723886, 107985272			rs1563352-?	rs1563352	0	1563352	intergenic_variant	0	0.6972	2e-18	17.699	(EA)			Affymetrix, Illumina, Perlegen [~ 2500000] (imputed)	N
148	rs12034686	1	219652795	rs1563352	2017-08-22	28448500	Graff M	2017-04-27	PLoS Genet	www.ncbi.nlm.nih.gov/pubmed/28448500	Genome-wide physical activity interactions in adiposity - A meta-analysis of 200,452 adults.	Waist-to-hip ratio adjusted for BMI in active individuals	1,957 African American women, 1,421 Filipino ancestry women, 305 Indian ancestry women, 65,539 European ancestry women, 1,206 African American men, 2,029 Indian ancestry men, 41,673 European ancestry men, 4,819 European ancestry individuals	4,807 African American women, 12,347 European ancestry women, 265 African American men, 14,540 European ancestry men	1q41	LYPLAL1	LOC102723886, LOC107985272			102723886, 107985272			rs1563352-T	rs1563352	0	1563352	intergenic_variant	0	0.6972	1e-16	16		0.046	[0.035-0.057] unit increase	Affymetrix, Illumina, Perlegen [~ 2500000] (imputed)	N
148	rs12034686	1	219652795	rs1563352	2017-08-22	28448500	Graff M	2017-04-27	PLoS Genet	www.ncbi.nlm.nih.gov/pubmed/28448500	Genome-wide physical activity interactions in adiposity - A meta-analysis of 200,452 adults.	Waist-to-hip ratio adjusted for BMI in active individuals	1,957 African American women, 1,421 Filipino ancestry women, 305 Indian ancestry women, 65,539 European ancestry women, 1,206 African American men, 2,029 Indian ancestry men, 41,673 European ancestry men, 4,819 European ancestry individuals	4,807 African American women, 12,347 European ancestry women, 265 African American men, 14,540 European ancestry men	1q41	LYPLAL1	LOC102723886, LOC107985272			102723886, 107985272			rs1563352-T	rs1563352	0	1563352	intergenic_variant	0	0.6972	1e-16	16	(EA)	0.046	[0.035-0.057] unit increase	Affymetrix, Illumina, Perlegen [~ 2500000] (imputed)	N
148	rs12034686	1	219652795	rs1563352	2017-08-22	28448500	Graff M	2017-04-27	PLoS Genet	www.ncbi.nlm.nih.gov/pubmed/28448500	Genome-wide physical activity interactions in adiposity - A meta-analysis of 200,452 adults.	Waist-to-hip ratio adjusted for body mass index	2,518 African American women, 83,707 European ancestry women, 1,773 Filipino ancestry women, 1,030 Indian ancestry women, 1,457 African American men, 52,993 European ancestry men, 7,648 Indian ancestry men, 5,527 European ancestry individuals	6,244 African American women, 17,531 European ancestry women, 329 African American men, 19,956 European ancestry men	1q41	LYPLAL1	LOC102723886, LOC107985272			102723886, 107985272			rs1563352-T	rs1563352	0	1563352	intergenic_variant	0	0.6972	4e-18	17.3979		0.0404	[0.031-0.05] unit increase	Affymetrix, Illumina, Perlegen [~ 2500000] (imputed)	N
148	rs12034686	1	219652795	rs1563352	2017-08-22	28448500	Graff M	2017-04-27	PLoS Genet	www.ncbi.nlm.nih.gov/pubmed/28448500	Genome-wide physical activity interactions in adiposity - A meta-analysis of 200,452 adults.	Waist-to-hip ratio adjusted for body mass index	2,518 African American women, 83,707 European ancestry women, 1,773 Filipino ancestry women, 1,030 Indian ancestry women, 1,457 African American men, 52,993 European ancestry men, 7,648 Indian ancestry men, 5,527 European ancestry individuals	6,244 African American women, 17,531 European ancestry women, 329 African American men, 19,956 European ancestry men	1q41	LYPLAL1	LOC102723886, LOC107985272			102723886, 107985272			rs1563352-T	rs1563352	0	1563352	intergenic_variant	0	0.6972	6e-19	18.2218	(EA)	0.0437	[0.034-0.053] unit increase	Affymetrix, Illumina, Perlegen [~ 2500000] (imputed)	N
148	rs12034686	1	219657163	rs11118316	2012-08-17	22589738	Fox CS	2012-05-10	PLoS Genet	www.ncbi.nlm.nih.gov/pubmed/22589738	Genome-wide association for abdominal subcutaneous and visceral adipose reveals a novel locus for visceral fat in women.	Visceral adipose tissue/subcutaneous adipose tissue ratio	5,560 European ancestry female individuals, 4,997 European ancestry male individuals	NA	1q41	LYPLAL1	LOC107985272, LOC102723886			107985272, 102723886			rs11118316-A	rs11118316	0	11118316	intergenic_variant	0	0.44	3e-09	8.52288	(overall)			Affymetrix, Illumina [2500000] (imputed)	N
148	rs12034686	1	219669226	rs765751	2017-08-10	28443625	Justice AE	2017-04-26	Nat Commun	www.ncbi.nlm.nih.gov/pubmed/28443625	Genome-wide meta-analysis of 241,258 adults accounting for smoking behaviour identifies novel loci for obesity traits.	Waist-to-hip ratio adjusted for BMI (adjusted for smoking behaviour)	95,362 European ancestry women, 62,085 European ancestry men, 5,829 European ancestry individuals, 10,500 African American/Afro-Caribbean ancestry women, 2,706 African American/Afro-Caribbean ancestry men, 1,030 Indian Asian ancestry women, 7,648 Indian Asian ancestry men, 1,793 Filipino ancestry women, 2,944 Hispanic/Latino ancestry women, 1,764 Hispanic/Latino ancestry men	21,496 European ancestry women, 24,385 European ancestry men, 118,364 European ancestry individuals, 2,326 African American/Afro-Caribbean ancestry women, 855 African American/Afro-Caribbean ancestry men	1q41	LYPLA1	LOC107985272, LOC102723886			107985272, 102723886			rs765751-C	rs765751	0	765751	intergenic_variant	0	0.611	9e-31	30.0458		0.031	[0.025-0.037] unit increase	Affymetrix, Illumina, Perlegen [up to 2800000] (imputed)	N
148	rs12034686	1	219669226	rs765751	2017-08-10	28443625	Justice AE	2017-04-26	Nat Commun	www.ncbi.nlm.nih.gov/pubmed/28443625	Genome-wide meta-analysis of 241,258 adults accounting for smoking behaviour identifies novel loci for obesity traits.	Waist-to-hip ratio adjusted for BMI (joint analysis main effects and smoking interaction)	95,362 European ancestry women, 62,085 European ancestry men, 5,829 European ancestry individuals, 10,500 African American/Afro-Caribbean ancestry women, 2,706 African American/Afro-Caribbean ancestry men, 1,030 Indian Asian ancestry women, 7,648 Indian Asian ancestry men, 1,793 Filipino ancestry women, 2,944 Hispanic/Latino ancestry women, 1,764 Hispanic/Latino ancestry men	21,496 European ancestry women, 24,385 European ancestry men, 118,364 European ancestry individuals, 2,326 African American/Afro-Caribbean ancestry women, 855 African American/Afro-Caribbean ancestry men	1q41	LYPLA1	LOC107985272, LOC102723886			107985272, 102723886			rs765751-C	rs765751	0	765751	intergenic_variant	0	0.611	8e-22	21.0969				Affymetrix, Illumina, Perlegen [up to 2800000] (imputed)	N
148	rs12034686	1	219669226	rs765751	2017-08-10	28443625	Justice AE	2017-04-26	Nat Commun	www.ncbi.nlm.nih.gov/pubmed/28443625	Genome-wide meta-analysis of 241,258 adults accounting for smoking behaviour identifies novel loci for obesity traits.	Waist-to-hip ratio adjusted for BMI in non-smokers	75,379 European ancestry women, 45,811 European ancestry men, 4,856 European ancestry individuals, 8,799 African American/Afro-Caribbean ancestry women, 1,803 African American/Afro-Caribbean ancestry men, 1,020 Indian Asian ancestry women, 6,691 Indian Asian ancestry men, 1,526 Filipino ancestry women, 2,469 Hispanic/Latino ancestry women, 1,318 Hispanic/Latino ancestry men	16,011 European ancestry women, 17,912 European ancestry men, 105,218 European ancestry individuals, 2,073 African American/Afro-Caribbean ancestry women, 647 African American/Afro-Caribbean ancestry men	1q41	LYPLA1	LOC107985272, LOC102723886			107985272, 102723886			rs765751-C	rs765751	0	765751	intergenic_variant	0	0.62	3e-22	21.5229		0.024	[0.02-0.028] unit increase	Affymetrix, Illumina, Perlegen [up to 2800000] (imputed)	N
154	rs1186	1	227170298	rs2297412	2017-08-30	27863252	Astle WJ	2016-11-17	Cell	www.ncbi.nlm.nih.gov/pubmed/27863252	The Allelic Landscape of Human Blood Cell Trait Variation and Links to Common Complex Disease.	Lymphocyte percentage of white cells	171,748 European ancestry individuals	NA	1q42.13	ADCK3	ADCK3			56997			rs2297412-G	rs2297412	0	2297412	non_coding_transcript_exon_variant	0	0.4754	3e-11	10.5229		0.0238696	[0.017-0.031] unit increase	Affymetrix [~ 2500000] (imputed)	N
154	rs1186	1	227173892	rs17592479	2017-08-30	27863252	Astle WJ	2016-11-17	Cell	www.ncbi.nlm.nih.gov/pubmed/27863252	The Allelic Landscape of Human Blood Cell Trait Variation and Links to Common Complex Disease.	Granulocyte count	169,822 European ancestry individuals	NA	1q42.13	ADCK3	ADCK3			56997			rs17592479-A	rs17592479	0	17592479	intron_variant	0	0.5075	1e-12	12		0.0253824	[0.018-0.032] unit decrease	Affymetrix [~ 2500000] (imputed)	N
154	rs1186	1	227173892	rs17592479	2017-08-30	27863252	Astle WJ	2016-11-17	Cell	www.ncbi.nlm.nih.gov/pubmed/27863252	The Allelic Landscape of Human Blood Cell Trait Variation and Links to Common Complex Disease.	Granulocyte percentage of myeloid white cells	169,545 European ancestry individuals	NA	1q42.13	ADCK3	ADCK3			56997			rs17592479-A	rs17592479	0	17592479	intron_variant	0	0.5073	4e-12	11.3979		0.0246634	[0.018-0.032] unit decrease	Affymetrix [~ 2500000] (imputed)	N
154	rs1186	1	227173892	rs17592479	2017-08-30	27863252	Astle WJ	2016-11-17	Cell	www.ncbi.nlm.nih.gov/pubmed/27863252	The Allelic Landscape of Human Blood Cell Trait Variation and Links to Common Complex Disease.	Neutrophil count	170,702 European ancestry individuals	NA	1q42.13	ADCK3	ADCK3			56997			rs17592479-A	rs17592479	0	17592479	intron_variant	0	0.5075	3e-13	12.5229		0.0260136	[0.019-0.033] unit decrease	Affymetrix [~ 2500000] (imputed)	N
154	rs1186	1	227173892	rs17592479	2017-08-30	27863252	Astle WJ	2016-11-17	Cell	www.ncbi.nlm.nih.gov/pubmed/27863252	The Allelic Landscape of Human Blood Cell Trait Variation and Links to Common Complex Disease.	Sum basophil neutrophil counts	170,143 European ancestry individuals	NA	1q42.13	ADCK3	ADCK3			56997			rs17592479-A	rs17592479	0	17592479	intron_variant	0	0.5075	4e-13	12.3979		0.0258934	[0.019-0.033] unit decrease	Affymetrix [~ 2500000] (imputed)	N
154	rs1186	1	227173892	rs17592479	2017-08-30	27863252	Astle WJ	2016-11-17	Cell	www.ncbi.nlm.nih.gov/pubmed/27863252	The Allelic Landscape of Human Blood Cell Trait Variation and Links to Common Complex Disease.	Sum neutrophil eosinophil counts	170,384 European ancestry individuals	NA	1q42.13	ADCK3	ADCK3			56997			rs17592479-A	rs17592479	0	17592479	intron_variant	0	0.5075	7e-13	12.1549		0.0256457	[0.019-0.033] unit decrease	Affymetrix [~ 2500000] (imputed)	N
154	rs1186	1	227175367	rs6426558	2017-08-30	27863252	Astle WJ	2016-11-17	Cell	www.ncbi.nlm.nih.gov/pubmed/27863252	The Allelic Landscape of Human Blood Cell Trait Variation and Links to Common Complex Disease.	Neutrophil percentage of white cells	171,542 European ancestry individuals	NA	1q42.13	RP5-1087E8.3	ADCK3 - CDC42BPA	56997	8476		121	2199	rs6426558-T	rs6426558	0	6426558	upstream_gene_variant	1	0.5111	3e-14	13.5229		0.0270498	[0.02-0.034] unit decrease	Affymetrix [~ 2500000] (imputed)	N
154	rs1186	1	227201106	rs6665290	2017-08-30	27863252	Astle WJ	2016-11-17	Cell	www.ncbi.nlm.nih.gov/pubmed/27863252	The Allelic Landscape of Human Blood Cell Trait Variation and Links to Common Complex Disease.	Myeloid white cell count	169,219 European ancestry individuals	NA	1q42.13	CDC42BPA	CDC42BPA			8476			rs6665290-T	rs6665290	0	6665290	intron_variant	0	0.4605	4e-11	10.3979		0.0239857	[0.017-0.031] unit decrease	Affymetrix [~ 2500000] (imputed)	N
154	rs11810440	1	227386971	rs6671926	2015-11-17	25631615	Springelkamp H	2015-01-28	Genet Epidemiol	www.ncbi.nlm.nih.gov/pubmed/25631615	Meta-analysis of Genome-Wide Association Studies Identifies Novel Loci Associated With Optic Disc Morphology.	Optic disc area	15,117 European ancestry individuals, 2,131 Erasmus Rucphen Family individuals	2,405 Chinese ancestry individuals, 2,305 Malay ancestry individuals, 2,131 Indian ancestry individuals	1q42.13	CDC42BPA	CDC42BPA			8476			rs6671926-A	rs6671926	0	6671926	intron_variant	0	0.08	2e-12	11.699	(EA)	0.067	[0.047-0.087] unit decrease	Affymetrix, Illumina [~ 2500000] (imputed)	N
154	rs11810440	1	227386971	rs6671926	2015-11-17	25631615	Springelkamp H	2015-01-28	Genet Epidemiol	www.ncbi.nlm.nih.gov/pubmed/25631615	Meta-analysis of Genome-Wide Association Studies Identifies Novel Loci Associated With Optic Disc Morphology.	Optic disc area	15,117 European ancestry individuals, 2,131 Erasmus Rucphen Family individuals	2,405 Chinese ancestry individuals, 2,305 Malay ancestry individuals, 2,131 Indian ancestry individuals	1q42.13	CDC42BPA	CDC42BPA			8476			rs6671926-A	rs6671926	0	6671926	intron_variant	0	0.08	4e-14	13.3979		0.067	[0.049-0.085] unit decrease	Affymetrix, Illumina [~ 2500000] (imputed)	N
154	rs11810440	1	227581520	rs11811982	2017-05-24	28073927	Springelkamp H	2017-01-10	Hum Mol Genet	www.ncbi.nlm.nih.gov/pubmed/28073927	New insights into the genetics of primary open-angle glaucoma based on meta-analyses of intraocular pressure and optic disc characteristics.	Optic disc area	20,373 European ancestry individuals, 2,131 Erasmus Rucphen (founder/genetic isolate) individuals	7,302 Asian ancestry individuals	1q42.13	CDC42BPA	LOC107985463			107985463			rs11811982-A	rs11811982	0	11811982	intron_variant	0		1e-14	14	(EA)	0.063	[0.047-0.079] unit decrease	Affymetrix, Illumina [~ 8000000] (imputed)	N
154	rs11810440	1	227581520	rs11811982	2017-05-24	28073927	Springelkamp H	2017-01-10	Hum Mol Genet	www.ncbi.nlm.nih.gov/pubmed/28073927	New insights into the genetics of primary open-angle glaucoma based on meta-analyses of intraocular pressure and optic disc characteristics.	Optic disc area	20,373 European ancestry individuals, 2,131 Erasmus Rucphen (founder/genetic isolate) individuals	7,302 Asian ancestry individuals	1q42.13	CDC42BPA	LOC107985463			107985463			rs11811982-A	rs11811982	0	11811982	intron_variant	0		4e-16	15.3979		0.062	[0.046-0.078] unit decrease	Affymetrix, Illumina [~ 8000000] (imputed)	N
158	rs2739516	1	231470772	rs11122272	2017-08-30	27863252	Astle WJ	2016-11-17	Cell	www.ncbi.nlm.nih.gov/pubmed/27863252	The Allelic Landscape of Human Blood Cell Trait Variation and Links to Common Complex Disease.	Hemoglobin concentration	172,925 European ancestry individuals	NA	1q42.2	EXOC8	EXOC8			149371			rs11122272-G	rs11122272	0	11122272	3_prime_UTR_variant	0	0.6284	4e-13	12.3979		0.0266563	[0.019-0.034] unit increase	Affymetrix [~ 2500000] (imputed)	N
161	rs514230	1	234842856	rs661955	2017-02-25	27286809	Ligthart S	2016-06-10	BMC Genomics	www.ncbi.nlm.nih.gov/pubmed/27286809	Bivariate genome-wide association study identifies novel pleiotropic loci for lipids and inflammation.	C-reactive protein levels or LDL-cholesterol levels (pleiotropy)	65,000 individuals (C-reactive protein), 95,454 individuals (LDL-cholesterol)	NA	1q42.3	IRF2BP2	LOC105373208 - LINC01132	105373208	100506810		18277	16933	rs661955-C	rs661955	0	661955	upstream_gene_variant	1	NR	3e-12	11.5229				NR [2501749] (imputed)	N
161	rs514230	1	234842856	rs661955	2017-02-25	27286809	Ligthart S	2016-06-10	BMC Genomics	www.ncbi.nlm.nih.gov/pubmed/27286809	Bivariate genome-wide association study identifies novel pleiotropic loci for lipids and inflammation.	C-reactive protein levels or total cholesterol levels (pleiotropy)	65,000 individuals (C-reactive protein), 100,184 individuals (total cholesterol)	NA	1q42.3	IRF2BP2	LOC105373208 - LINC01132	105373208	100506810		18277	16933	rs661955-C	rs661955	0	661955	upstream_gene_variant	1	NR	2e-14	13.699				NR [2501549] (imputed)	N
161	rs514230	1	234849339	rs2587534	2017-06-26	28334899	Spracklen CN	2017-02-21	Hum Mol Genet	www.ncbi.nlm.nih.gov/pubmed/28334899	Association analyses of East Asian individuals and trans-ancestry analyses with European individuals reveal new loci associated with cholesterol and triglyceride levels.	LDL cholesterol levels	32,285 East Asian ancestry individuals, 173,082 European ancestry individuals	8,478 Chinese ancestry individuals	1q42.3	IRF2BP2	LOC105373208 - LINC01132	105373208	100506810		24760	10450	rs2587534-A	rs2587534	0	2587534	intron_variant	1	0.528	2e-23	22.699	(Trans-ethnic initial)	0.0391	[0.032-0.046] unit increase (EA Beta value)	Affymetrix, Illumina [~ 1900000] (imputed)	N
161	rs514230	1	234853268	rs557933	2016-07-08	25961943	Surakka I	2015-05-11	Nat Genet	www.ncbi.nlm.nih.gov/pubmed/25961943	The impact of low-frequency and rare variants on lipid levels.	Cholesterol, total	up to 62,166 European ancestry individuals	NA	1q42.3	IRF2BP2	LOC105373208 - LINC01132	105373208	100506810		28689	6521	rs557933-C	rs557933	0	557933	intron_variant	1	0.54	2e-16	15.699		0.049	[0.037-0.061] s.d. increase	Affymetrix, Illumina, Perlegen [up to 9657952] (imputed)	N
161	rs514230	1	234853406	rs558971	2017-06-26	28334899	Spracklen CN	2017-02-21	Hum Mol Genet	www.ncbi.nlm.nih.gov/pubmed/28334899	Association analyses of East Asian individuals and trans-ancestry analyses with European individuals reveal new loci associated with cholesterol and triglyceride levels.	Total cholesterol levels	32,576 East Asian ancestry individuals, 187,365 European ancestry individuals	10,855 Chinese ancestry individuals	1q42.3	IRF2BP2	LOC105373208 - LINC01132	105373208	100506810		28827	6383	rs558971-A	rs558971	0	558971	intron_variant	1	0.47	5e-27	26.301	(Trans-ethnic initial)	0.0398	[0.033-0.047] unit decrease (EA Beta values)	Affymetrix, Illumina [up to 1900000] (imputed)	N
161	rs514230	1	234858597	rs514230	2012-01-25	20686565	Teslovich TM	2010-08-05	Nature	www.ncbi.nlm.nih.gov/pubmed/20686565	Biological, clinical and population relevance of 95 loci for blood lipids.	Cholesterol, total	100,184 European ancestry individuals	NA	1q42.3	IRF2BP2, TOMM20	LOC105373208 - LINC01132	105373208	100506810		34018	1192	rs514230-A	rs514230	0	514230	upstream_gene_variant	1	0.48	5e-14	13.301		1.36	[0.97-1.75] mg/dL decrease	Affymetrix, Illumina, Perlegen [~ 2600000] (imputed)	N
161	rs514230	1	234858597	rs514230	2012-01-25	20686565	Teslovich TM	2010-08-05	Nature	www.ncbi.nlm.nih.gov/pubmed/20686565	Biological, clinical and population relevance of 95 loci for blood lipids.	LDL cholesterol	95,454 European ancestry individuals	NA	1q42.3	IRF2BP2, TOMM20	LOC105373208 - LINC01132	105373208	100506810		34018	1192	rs514230-A	rs514230	0	514230	upstream_gene_variant	1	0.48	9e-12	11.0458		1.13	[0.78-1.48] mg/dL decrease	Affymetrix, Illumina, Perlegen [~ 2600000] (imputed)	N
161	rs514230	1	234858597	rs514230	2014-05-12	24097068	Willer CJ	2013-10-06	Nat Genet	www.ncbi.nlm.nih.gov/pubmed/24097068	Discovery and refinement of loci associated with lipid levels.	Cholesterol, total	94,595 European ancestry individuals	93,982 European ancestry individuals	1q42.3	IRF2BP2	LOC105373208 - LINC01132	105373208	100506810		34018	1192	rs514230-A	rs514230	0	514230	upstream_gene_variant	1	0.48	5e-14	13.301		0.039	[NR] unit decrease	NR [NR] (imputed)	N
161	rs514230	1	234858597	rs514230	2014-05-12	24097068	Willer CJ	2013-10-06	Nat Genet	www.ncbi.nlm.nih.gov/pubmed/24097068	Discovery and refinement of loci associated with lipid levels.	LDL cholesterol	94,595 European ancestry individuals	93,982 European ancestry individuals	1q42.3	IRF2BP2	LOC105373208 - LINC01132	105373208	100506810		34018	1192	rs514230-A	rs514230	0	514230	upstream_gene_variant	1	0.48	9e-12	11.0458		0.036	[NR] unit decrease	NR [NR] (imputed)	N
161	rs514230	1	234858597	rs514230	2016-07-08	25961943	Surakka I	2015-05-11	Nat Genet	www.ncbi.nlm.nih.gov/pubmed/25961943	The impact of low-frequency and rare variants on lipid levels.	LDL cholesterol	up 62,166 European ancestry individuals	NA	1q42.3	IRF2BP2	LOC105373208 - LINC01132	105373208	100506810		34018	1192	rs514230-T	rs514230	0	514230	upstream_gene_variant	1	0.54	1e-11	11		0.041	[0.029-0.053] s.d. increase	Affymetrix, Illumina, Perlegen [up to 9657952] (imputed)	N
163	rs2275565	1	237048676	rs2275565	2014-01-31	23824729	van Meurs JB	2013-07-03	Am J Clin Nutr	www.ncbi.nlm.nih.gov/pubmed/23824729	Common genetic loci influencing plasma homocysteine concentrations and their effect on risk of coronary artery disease.	Homocysteine levels	44,147 European ancestry individuals	NA	1q43	MTR	MTR			4548			rs2275565-T	rs2275565	0	2275565	intron_variant	0	0.21	2e-10	9.69897		0.0542	[0.037-0.072] unit decrease	Affymetrix, Illumina [2090256] (imputed)	N
167	rs67241971	1	243776117	rs35978510	2017-11-10	28991256	Li Z	2017-10-09	Nat Genet	www.ncbi.nlm.nih.gov/pubmed/28991256	Genome-wide association analysis identifies 30 new susceptibility loci for schizophrenia.	Schizophrenia	7,699 Chinese ancestry cases, 35,476 European ancestry cases, 18,327 Chinese ancestry controls, 46,839 European ancestry controls	4,384 Chinese ancestry cases, 5,770 Chinese ancestry controls	1q44	AKT3	AKT3			10000			rs35978510-C	rs35978510	0	35978510	non_coding_transcript_exon_variant	0	NR	7e-10	9.1549		1.0627	[1.04-1.08]	Affymetrix, Illumina [up to 5107227] (imputed)	N
169	rs10925062	1	247675559	rs7550918	2015-05-05	22139419	Gieger C	2011-11-30	Nature	www.ncbi.nlm.nih.gov/pubmed/22139419	New gene functions in megakaryopoiesis and platelet formation.	Platelet count	38,891 European ancestry individuals, 1,661 Val Borbera (founder/genetic isolate) individuals, 521 Carlantino (founder/genetic isolate) individuals, 1,198 Friuli Venezia Giulia (founder/genetic isolate) individuals, 1,213 South Tyrolean (founder/genetic isolate) individuals, 890 Sorbian (founder/genetic isolate) individuals, 4,292 Sardinian (founder/genetic isolate) individuals	Up to 16,949 European ancestry individuals, 854 Cliento (founder/genetic isolate) individuals, 1,035 Talana (founder/genetic isolate) individuals	1q44	LOC148824	GCSAML			148823			rs7550918-T	rs7550918	0	7550918	intron_variant	0	NR	3e-11	10.5229		3.133	[2.21-4.06] 10^9/l increase	Affymetrix, Illumina [~ 2500000] (imputed)	N
169	rs1339847	1	248039294	rs1339847	2017-07-18	28240269	Suhre K	2017-02-27	Nat Commun	www.ncbi.nlm.nih.gov/pubmed/28240269	Connecting genetic risk to disease end points through the human blood plasma proteome.	Blood protein levels	997 European ancestry individuals	338 Arab, South Asian and Filipino ancestry individuals	1q44	TRIM58	TRIM58			25893			rs1339847-A	rs1339847	0	1339847	missense_variant	0	0.0968876	9e-33	32.0458	(Dynein light chain roadblock-type 1)	0.8472	[0.71-0.98] unit increase	Affymetrix [509946]	N
169	rs1339847	1	248039294	rs1339847	2017-08-30	27863252	Astle WJ	2016-11-17	Cell	www.ncbi.nlm.nih.gov/pubmed/27863252	The Allelic Landscape of Human Blood Cell Trait Variation and Links to Common Complex Disease.	High light scatter reticulocyte count	170,761 European ancestry individuals	NA	1q44	TRIM58	TRIM58			25893			rs1339847-A	rs1339847	0	1339847	missense_variant	0	0.1095	1e-86	86		0.112865	[0.1-0.12] unit increase	Affymetrix [~ 2500000] (imputed)	N
169	rs1339847	1	248039294	rs1339847	2017-08-30	27863252	Astle WJ	2016-11-17	Cell	www.ncbi.nlm.nih.gov/pubmed/27863252	The Allelic Landscape of Human Blood Cell Trait Variation and Links to Common Complex Disease.	High light scatter reticulocyte percentage of red cells	170,763 European ancestry individuals	NA	1q44	TRIM58	TRIM58			25893			rs1339847-A	rs1339847	0	1339847	missense_variant	0	0.1095	2e-89	88.699		0.114738	[0.1-0.13] unit increase	Affymetrix [~ 2500000] (imputed)	N
169	rs1339847	1	248039294	rs1339847	2017-08-30	27863252	Astle WJ	2016-11-17	Cell	www.ncbi.nlm.nih.gov/pubmed/27863252	The Allelic Landscape of Human Blood Cell Trait Variation and Links to Common Complex Disease.	Mean platelet volume	164,454 European ancestry individuals	NA	1q44	TRIM58	TRIM58			25893			rs1339847-A	rs1339847	0	1339847	missense_variant	0	0.1103	4e-48	47.3979		0.0837763	[0.073-0.095] unit decrease	Affymetrix [~ 2500000] (imputed)	N
169	rs1339847	1	248039294	rs1339847	2017-08-30	27863252	Astle WJ	2016-11-17	Cell	www.ncbi.nlm.nih.gov/pubmed/27863252	The Allelic Landscape of Human Blood Cell Trait Variation and Links to Common Complex Disease.	Reticulocyte count	170,641 European ancestry individuals	NA	1q44	TRIM58	TRIM58			25893			rs1339847-A	rs1339847	0	1339847	missense_variant	0	0.1095	4e-196	195.398		0.17111	[0.16-0.18] unit increase	Affymetrix [~ 2500000] (imputed)	N
169	rs1339847	1	248039294	rs1339847	2017-08-30	27863252	Astle WJ	2016-11-17	Cell	www.ncbi.nlm.nih.gov/pubmed/27863252	The Allelic Landscape of Human Blood Cell Trait Variation and Links to Common Complex Disease.	Reticulocyte fraction of red cells	170,690 European ancestry individuals	NA	1q44	TRIM58	TRIM58			25893			rs1339847-A	rs1339847	0	1339847	missense_variant	0	0.1095	1e-208	208		0.176416	[0.17-0.19] unit increase	Affymetrix [~ 2500000] (imputed)	N
169	rs28883970	1	248496863	rs4481887	2010-07-16	20585627	Eriksson N	2010-06-24	PLoS Genet	www.ncbi.nlm.nih.gov/pubmed/20585627	Web-based, participant-driven studies yield novel genetic associations for common traits.	Common traits (Other)	9,126 European ancestry individuals	NA	1q44	OR2M7	OR2M7 - OR14C36	391196	127066		8993	15214	rs4481887-G	rs4481887	0	4481887	intergenic_variant	1	0.74	7e-24	23.1549	(asparagus anosmia)	1.67	[NR]	Illumina [535076]	N
170	rs17713729	2	254215	rs17713879	2017-07-18	28240269	Suhre K	2017-02-27	Nat Commun	www.ncbi.nlm.nih.gov/pubmed/28240269	Connecting genetic risk to disease end points through the human blood plasma proteome.	Blood protein levels	997 European ancestry individuals	338 Arab, South Asian and Filipino ancestry individuals	2p25.3	NR	SH3YL1			26751			rs17713879-?	rs17713879	0	17713879	intron_variant	0	NR	2e-215	214.699	(EA, Low molecular weight phosphotyrosine protein phosphatase)			Affymetrix [509946]	N
170	rs17713729	2	272203	rs11553746	2017-07-18	28240269	Suhre K	2017-02-27	Nat Commun	www.ncbi.nlm.nih.gov/pubmed/28240269	Connecting genetic risk to disease end points through the human blood plasma proteome.	Blood protein levels	997 European ancestry individuals	338 Arab, South Asian and Filipino ancestry individuals	2p25.3	ACP1, SH3YL1, FAM150B, AC079779.4	ACP1			52			rs11553746-T	rs11553746	0	11553746	missense_variant	0	0.324799	1e-257	257	(Low molecular weight phosphotyrosine protein phosphatase)	1.237	[1.19-1.29] unit increase	Affymetrix [509946]	N
170	rs17713729	2	285471	rs17714252	2017-05-11	28031287	Sasayama D	2016-11-26	Hum Mol Genet	www.ncbi.nlm.nih.gov/pubmed/28031287	Genome-wide quantitative trait loci mapping of the human cerebrospinal fluid proteome.	Cerebrospinal fluid biomarker levels	133 Japanese ancestry individuals.	NA	2p25.3	NR	FAM150B			285016			rs17714252-A	rs17714252	0	17714252	intron_variant	0	NR	5e-09	8.30103	(Low molecular weight phosphotyrosine protein phosphatase)			Illumina [514227]	N
170	rs17713729	2	286756	rs60843830	2016-12-13	27020472	Fan Q	2016-03-29	Nat Commun	www.ncbi.nlm.nih.gov/pubmed/27020472	Meta-analysis of gene-environment-wide association scans accounting for education level identifies additional loci for refractive error.	Spherical equivalent (joint analysis main effects and education interaction)	2,604 Erasmus Rucphen population isolate individuals, 456 Sardinian population isolate individuals, 36,976 European ancestry individuals, 5,971 East Asian ancestry individuals, 2,256 Malay ancestry individuals, 2,088 Indian ancestry individuals	NA	2p25.3	FAM150B-ACP1	FAM150B, LOC101927262			285016, 101927262			rs60843830-C	rs60843830	0	60843830	intron_variant	0	0.66	1e-09	9				Affymetrix, Illumina [up to 7331415] (imputed)	N
170	rs17713729	2	286756	rs60843830	2016-12-13	27020472	Fan Q	2016-03-29	Nat Commun	www.ncbi.nlm.nih.gov/pubmed/27020472	Meta-analysis of gene-environment-wide association scans accounting for education level identifies additional loci for refractive error.	Spherical equivalent (joint analysis main effects and education interaction)	2,604 Erasmus Rucphen population isolate individuals, 456 Sardinian population isolate individuals, 36,976 European ancestry individuals, 5,971 East Asian ancestry individuals, 2,256 Malay ancestry individuals, 2,088 Indian ancestry individuals	NA	2p25.3	FAM150B-ACP1	FAM150B, LOC101927262			285016, 101927262			rs60843830-C	rs60843830	0	60843830	intron_variant	0	0.66	4e-08	7.39794	(European ancestry)			Affymetrix, Illumina [up to 7331415] (imputed)	N
171	rs2298876	2	1407815	rs11675434	2014-10-22	24586183	Medici M	2014-02-27	PLoS Genet	www.ncbi.nlm.nih.gov/pubmed/24586183	Identification of novel genetic Loci associated with thyroid peroxidase antibodies and clinical thyroid disease.	Thyroid peroxidase antibody levels	12,353 European ancestry individuals	8,159 European ancestry individuals	2p25.3	TPO	SNTG2 - TPO	54221	7173		36052	9418	rs11675434-T	rs11675434	0	11675434	intron_variant	1	0.39	7e-13	12.1549		0.0202	[0.011-0.029] unit increase	Affymetrix, Illumina [up to 3437411] (imputed)	N
171	rs2298876	2	1407815	rs11675434	2014-10-22	24586183	Medici M	2014-02-27	PLoS Genet	www.ncbi.nlm.nih.gov/pubmed/24586183	Identification of novel genetic Loci associated with thyroid peroxidase antibodies and clinical thyroid disease.	Thyroid peroxidase antibody positivity	1,769 European ancestry cases, 16,528 European ancestry controls	922 European ancestry cases, 8,068 European ancestry controls	2p25.3	TPO	SNTG2 - TPO	54221	7173		36052	9418	rs11675434-T	rs11675434	0	11675434	intron_variant	1	0.39	2e-16	15.699		1.21	[1.15-1.28]	Affymetrix, Illumina [up to 3437411] (imputed)	N
171	rs2298876	2	1417244	rs2071403	2014-11-13	24722205	Kwak SH	2014-04-17	Hum Mol Genet	www.ncbi.nlm.nih.gov/pubmed/24722205	A genome-wide association study on thyroid function and anti-thyroid peroxidase antibodies in Koreans.	Thyroid peroxidase antibody positivity	377 Korean ancestry cases, 3,019 Korean ancestry anti-TPO controls	108 Korean ancestry cases, 734 Korean ancestry controls	2p25.3	TPO	TPO			7173			rs2071403-?	rs2071403	0	2071403	5_prime_UTR_variant	0	0.62	1e-10	10		1.65	[1.50-1.80]	Affymetrix [1418709] (imputed)	N
180	rs151200549	2	9972442	rs287982	2017-06-13	28232668	Yu Y	2017-02-24	Nat Commun	www.ncbi.nlm.nih.gov/pubmed/28232668	Genome-wide analyses of non-syndromic cleft lip with palate identify 14 novel loci and genetic heterogeneity.	Nonsyndromic cleft lip with cleft palate	2,033 Han Chinese ancestry cases, 4,051 Han Chinese ancestry controls	1,346 Han Chinese ancestry cases, 4,542 Han Chinese ancestry controls	2p25.1	TAF1B	LOC105373421 - TAF1B	105373421	9014		24830	11129	rs287982-A	rs287982	0	287982	intergenic_variant	1	0.73	6e-09	8.22185		1.21951	[NR]	Illumina [803202]	N
180	rs1534400	2	10710730	rs9287719	2015-05-07	25217961	Al Olama AA	2014-09-14	Nat Genet	www.ncbi.nlm.nih.gov/pubmed/25217961	A meta-analysis of 87,040 individuals identifies 23 new susceptibility loci for prostate cancer.	Prostate cancer	34,379 European ancestry cases, 33,164 European ancestry controls, 5,327 African ancestry cases, 5,136 African ancestry controls, 2,563 Japanese ancestry cases, 4,391 Japanese ancestry controls, 1,034 Latino cases, 1,046 Latino controls	NA	2p25.1	NOL10	LOC105373426 - NOL10	105373426	79954		23634	162	rs9287719-C	rs9287719	0	9287719	downstream_gene_variant	1	0.46	2e-08	7.69897	(EA)	1.07	[1.04-1.09]	Affymetrix, Illumina [up to 16852405] (imputed)	N
180	rs1534400	2	10710730	rs9287719	2015-05-07	25217961	Al Olama AA	2014-09-14	Nat Genet	www.ncbi.nlm.nih.gov/pubmed/25217961	A meta-analysis of 87,040 individuals identifies 23 new susceptibility loci for prostate cancer.	Prostate cancer	34,379 European ancestry cases, 33,164 European ancestry controls, 5,327 African ancestry cases, 5,136 African ancestry controls, 2,563 Japanese ancestry cases, 4,391 Japanese ancestry controls, 1,034 Latino cases, 1,046 Latino controls	NA	2p25.1	NOL10	LOC105373426 - NOL10	105373426	79954		23634	162	rs9287719-C	rs9287719	0	9287719	downstream_gene_variant	1	0.46	3e-08	7.52288		1.06	[1.04-1.08]	Affymetrix, Illumina [up to 16852405] (imputed)	N
180	rs16857668	2	11721535	rs11674184	2017-08-18	28537267	Sapkota Y	2017-05-24	Nat Commun	www.ncbi.nlm.nih.gov/pubmed/28537267	Meta-analysis identifies five novel loci associated with endometriosis highlighting key genes involved in hormone metabolism.	Endometriosis	14,926 European ancestry cases, 189,715 European ancestry controls, 2,119 Japanese ancestry cases, 2,143 Japanese ancestry controls	NA	2p25.1	GREB1	GREB1			9687			rs11674184-T	rs11674184	0	11674184	intron_variant	0	0.61	3e-14	13.5229	(EA)	1.12	1.09-1.15	Affymetrix, Illumina [up to 6979035] (imputed)	N
180	rs16857668	2	11721535	rs11674184	2017-08-18	28537267	Sapkota Y	2017-05-24	Nat Commun	www.ncbi.nlm.nih.gov/pubmed/28537267	Meta-analysis identifies five novel loci associated with endometriosis highlighting key genes involved in hormone metabolism.	Endometriosis	14,926 European ancestry cases, 189,715 European ancestry controls, 2,119 Japanese ancestry cases, 2,143 Japanese ancestry controls	NA	2p25.1	GREB1	GREB1			9687			rs11674184-T	rs11674184	0	11674184	intron_variant	0	0.61	3e-17	16.5229		1.13	1.10â€“1.15	Affymetrix, Illumina [up to 6979035] (imputed)	N
185	rs12616649	2	23897725	rs56262900	2017-08-30	27863252	Astle WJ	2016-11-17	Cell	www.ncbi.nlm.nih.gov/pubmed/27863252	The Allelic Landscape of Human Blood Cell Trait Variation and Links to Common Complex Disease.	Hematocrit	173,039 European ancestry individuals	NA	2p24.1	KLHL29	KLHL29			114818			rs56262900-A	rs56262900	0	56262900	intron_variant	0	0.1027	6e-09	8.22185		0.0339262	[0.022-0.045] unit increase	Affymetrix [~ 2500000] (imputed)	N
185	rs12616649	2	23897725	rs56262900	2017-08-30	27863252	Astle WJ	2016-11-17	Cell	www.ncbi.nlm.nih.gov/pubmed/27863252	The Allelic Landscape of Human Blood Cell Trait Variation and Links to Common Complex Disease.	Hemoglobin concentration	172,925 European ancestry individuals	NA	2p24.1	KLHL29	KLHL29			114818			rs56262900-A	rs56262900	0	56262900	intron_variant	0	0.1027	2e-10	9.69897		0.0374608	[0.026-0.049] unit increase	Affymetrix [~ 2500000] (imputed)	N
185	rs12616649	2	23897725	rs56262900	2017-08-30	27863252	Astle WJ	2016-11-17	Cell	www.ncbi.nlm.nih.gov/pubmed/27863252	The Allelic Landscape of Human Blood Cell Trait Variation and Links to Common Complex Disease.	Red blood cell count	172,952 European ancestry individuals	NA	2p24.1	KLHL29	KLHL29			114818			rs56262900-A	rs56262900	0	56262900	intron_variant	0	0.1027	2e-21	20.699		0.0557843	[0.044-0.067] unit increase	Affymetrix [~ 2500000] (imputed)	N
185	rs12616649	2	23899948	rs6714016	2017-08-30	27863252	Astle WJ	2016-11-17	Cell	www.ncbi.nlm.nih.gov/pubmed/27863252	The Allelic Landscape of Human Blood Cell Trait Variation and Links to Common Complex Disease.	Plateletcrit	164,339 European ancestry individuals	NA	2p24.1	KLHL29	KLHL29			114818			rs6714016-G	rs6714016	0	6714016	intron_variant	0	0.183	7e-11	10.1549		0.0307021	[0.021-0.04] unit decrease	Affymetrix [~ 2500000] (imputed)	N
185	rs12616649	2	23962647	rs7575873	2018-01-15	27680694	Horikoshi M	2016-10-13	Nature	www.ncbi.nlm.nih.gov/pubmed/27680694	Genome-wide associations for birth weight and correlations with adult disease.	Birth weight	133,903 European ancestry individuals, 6,635 African American individuals, 420 Turkish ancestry individuals, 365 Moroccan ancestry individuals, 395 Surinamese ancestry individuals, 840 Chinese ancestry individuals.	9,799 European ancestry individuals, 1,449 Filipino ancestry individuals.	2p24.1	ATAD2B	ATAD2B			54454			rs7575873-A	rs7575873	0	7575873	intergenic_variant	0	0.88	6e-11	10.2218		0.0362	[0.025-0.047] unit increase	Affymetrix, Illumina [at least 22434434] (imputed)	N
185	rs12616649	2	24007122	rs72780191	2017-08-30	27863252	Astle WJ	2016-11-17	Cell	www.ncbi.nlm.nih.gov/pubmed/27863252	The Allelic Landscape of Human Blood Cell Trait Variation and Links to Common Complex Disease.	White blood cell count	172,435 European ancestry individuals	NA	2p24.1	ATAD2B	ATAD2B			54454			rs72780191-C	rs72780191	0	72780191	intron_variant	0	0.1309	2e-19	18.699		0.0477607	[0.037-0.058] unit increase	Affymetrix [~ 2500000] (imputed)	N
185	rs12616649	2	24021231	rs17509001	2017-10-24	28898252	Wheeler E	2017-09-12	PLoS Med	www.ncbi.nlm.nih.gov/pubmed/28898252	Impact of common genetic determinants of Hemoglobin A1c on type 2 diabetes risk and diagnosis in ancestrally diverse populations: A transethnic genome-wide meta-analysis.	Glycated hemoglobin levels	88,355 European ancestry individuals,18,472 East Asian ancestry individuals, 7,572 South Asian ancestry individuals, 7,564 African American individuals	33,238 European ancestry individuals, 2,366 East Asian ancestry individuals, 1,302 South Asian ancestry individuals	2p24.1	ATAD2B	ATAD2B			54454			rs17509001-C	rs17509001	0	17509001	intron_variant	0	0.1576	2e-15	14.699	(European)	0.0181	[0.014-0.023] unit increase	Affymetrix, Illumina, Perlegen [~ 2500000] (imputed)	N
185	rs12616649	2	24087095	rs142518269	2017-08-30	27863252	Astle WJ	2016-11-17	Cell	www.ncbi.nlm.nih.gov/pubmed/27863252	The Allelic Landscape of Human Blood Cell Trait Variation and Links to Common Complex Disease.	Mean corpuscular hemoglobin	172,332 European ancestry individuals	NA	2p23.3	ATAD2B	ATAD2B			54454			rs142518269-A	rs142518269	0	142518269	intron_variant	0	0.1308	5e-12	11.301		0.036153	[0.026-0.046] unit decrease	Affymetrix [~ 2500000] (imputed)	N
185	rs12616649	2	24154964	rs12621445	2017-08-30	27863252	Astle WJ	2016-11-17	Cell	www.ncbi.nlm.nih.gov/pubmed/27863252	The Allelic Landscape of Human Blood Cell Trait Variation and Links to Common Complex Disease.	Immature fraction of reticulocytes	170,548 European ancestry individuals	NA	2p23.3	UBXN2A	UBXN2A			165324			rs12621445-T	rs12621445	0	12621445	intron_variant	0	0.1357	4e-46	45.3979		0.0737122	[0.064-0.084] unit decrease	Affymetrix [~ 2500000] (imputed)	N
185	rs12616649	2	24230633	rs56068891	2017-08-30	27863252	Astle WJ	2016-11-17	Cell	www.ncbi.nlm.nih.gov/pubmed/27863252	The Allelic Landscape of Human Blood Cell Trait Variation and Links to Common Complex Disease.	Monocyte percentage of white cells	170,494 European ancestry individuals	NA	2p23.3	MFSD2B	UBXN2A - MFSD2B	165324	388931		6763	1259	rs56068891-G	rs56068891	0	56068891	upstream_gene_variant	1	0.1356	4e-21	20.3979		0.0489765	[0.039-0.059] unit decrease	Affymetrix [~ 2500000] (imputed)	N
185	rs12616649	2	24238928	rs72781680	2017-08-30	27863252	Astle WJ	2016-11-17	Cell	www.ncbi.nlm.nih.gov/pubmed/27863252	The Allelic Landscape of Human Blood Cell Trait Variation and Links to Common Complex Disease.	Lymphocyte counts	171,643 European ancestry individuals	NA	2p23.3	MFSD2B	MFSD2B			388931			rs72781680-T	rs72781680	0	72781680	intron_variant	0	0.1355	9e-40	39.0458		0.0693065	[0.059-0.08] unit increase	Affymetrix [~ 2500000] (imputed)	N
186	rs10566562	2	25097644	rs13407913	2016-07-24	26192919	Liu JZ	2015-07-20	Nat Genet	www.ncbi.nlm.nih.gov/pubmed/26192919	Association analyses identify 38 susceptibility loci for inflammatory bowel disease and highlight shared genetic risk across populations.	Crohn's disease	5,956 European ancestry cases, 14,927 European ancestry controls	14,594 European ancestry cases, 26,715 European ancestry controls, 151 Iranian ancestry cases, 342 Iranian ancestry controls, 184 Indian ancestry cases, 990 Indian ancestry controls, 1,690 East Asian ancestry cases, 3,719 East Asian ancestry controls	2p23.3	NR	ADCY3			109			rs13407913-G	rs13407913	0	13407913	intron_variant	0	0.4306	1e-21	21	(EA)	1.12132	[1.1-1.14]	Affymetrix, Illumina [~ 9000000] (imputed)	N
186	rs10566562	2	25097644	rs13407913	2016-07-24	26192919	Liu JZ	2015-07-20	Nat Genet	www.ncbi.nlm.nih.gov/pubmed/26192919	Association analyses identify 38 susceptibility loci for inflammatory bowel disease and highlight shared genetic risk across populations.	Inflammatory bowel disease	12,882 European ancestry cases, 21,770 European ancestry controls	25,273 European ancestry cases, 26,715 European ancestry controls, 548 Iranian ancestry cases, 342 Iranian ancestry control, 1,423 Indian ancestry cases, 990 Indian ancestry controls, 2,824 East Asian ancestry cases, 3,719 East Asian ancestry controls	2p23.3	NR	ADCY3			109			rs13407913-G	rs13407913	0	13407913	intron_variant	0	0.4306	2e-20	19.699	(EA)	1.09604	[1.08-1.12]	Affymetrix, Illumina [~ 9000000] (imputed)	N
186	rs10566562	2	25118885	rs6545800	2013-02-12	23128233	Jostins L	2012-11-01	Nature	www.ncbi.nlm.nih.gov/pubmed/23128233	Host-microbe interactions have shaped the genetic architecture of inflammatory bowel disease.	Inflammatory bowel disease	12,924 European ancestry cases, 21,442 European ancestry controls	25,683 European ancestry cases, 17,015 European ancestry controls	2p23.3	ADCY3	ADCY3			109			rs6545800-T	rs6545800	0	6545800	intron_variant	0	0.445	6e-16	15.2218		1.109	[1.077-1.141]	Affymetrix, Illumina [1230000] (imputed)	N
186	rs10566562	2	25129473	rs6725517	2017-11-30	29059683	Michailidou K	2017-10-23	Nature	www.ncbi.nlm.nih.gov/pubmed/29059683	Association analysis identifies 65 new breast cancer risk loci.	Breast cancer	76,192 European ancestry cases, 63,082 European ancestry controls	46,785 European ancestry cases, 42,892 European ancestry controls, 14,068 East Asian ancestry cases, 13,104 East Asian ancestry controls	2p23.3	ADCY3	ADCY3			109			rs6725517-G	rs6725517	0	6725517	intron_variant	0	0.59	3e-12	11.5229	(EA)	1.04167	[1.02-1.06] (Oncoarray)	Illumina [~ 11800000] (imputed)	N
186	rs10566562	2	25131316	rs6545814	2012-03-19	22344219	Wen W	2012-02-19	Nat Genet	www.ncbi.nlm.nih.gov/pubmed/22344219	Meta-analysis identifies common variants associated with body mass index in east Asians.	Body mass index	22,762 East Asian ancestry individuals, 2,522 Malay ancestry individuals, 2,431 Chinese, Malay and Asian Indian ancestry individuals	53,215 East Asian ancestry results, 2,118 Malay ancestry individuals	2p23.3	ADCY3, DNAJC27	ADCY3			109			rs6545814-G	rs6545814	0	6545814	intron_variant	0	0.45	1e-13	13		3.26	[1.77-4.75] % increase	Affymetrix, Illumina [2474474] (imputed)	N
186	rs10566562	2	25131316	rs6545814	2014-11-27	24861553	Wen W	2014-05-26	Hum Mol Genet	www.ncbi.nlm.nih.gov/pubmed/24861553	Meta-analysis of genome-wide association studies in East Asian-ancestry populations identifies four new loci for body mass index.	Body mass index	82,438 East Asian ancestry individuals, 4,301 South East Asian ancestry individuals	Up to 47,352 East Asian ancestry individuals	2p23.3	ADCY3, RBJ	ADCY3			109			rs6545814-G	rs6545814	0	6545814	intron_variant	0	0.45	1e-10	10		0.0331	[0.023-0.043] unit increase	Affymetrix, Illumina [~ 2500000] (imputed)	N
186	rs10566562	2	25137323	rs10206196	2017-08-30	27863252	Astle WJ	2016-11-17	Cell	www.ncbi.nlm.nih.gov/pubmed/27863252	The Allelic Landscape of Human Blood Cell Trait Variation and Links to Common Complex Disease.	Reticulocyte count	170,641 European ancestry individuals	NA	2p23.3	ADCY3	ADCY3			109			rs10206196-C	rs10206196	0	10206196	intron_variant	0	0.461	4e-09	8.39794		0.0211842	[0.014-0.028] unit decrease	Affymetrix [~ 2500000] (imputed)	N
186	rs10566562	2	25141538	rs11676272	2015-04-01	25044758	Stergiakouli E	2014-07-21	Obesity (Silver Spring)	www.ncbi.nlm.nih.gov/pubmed/25044758	Genome-wide association study of height-adjusted BMI in childhood identifies functional variant in ADCY3.	Height adjusted BMI	5,809 children	2,089 European ancestry children	2p23.3	ADCY3	ADCY3			109			rs11676272-G	rs11676272	0	11676272	missense_variant	0	0.48	4e-09	8.39794		0.2	[0.13-0.27] unit increase	Illumina [2608006] (imputed)	N
186	rs10566562	2	25141538	rs11676272	2016-05-12	25953783	Warrington NM	2015-05-07	Int J Epidemiol	www.ncbi.nlm.nih.gov/pubmed/25953783	A genome-wide association study of body mass index across early life and childhood.	Body mass index	9,377 children and adolescents	3,918 European ancestry children and adolescents	2p23.3	ADCY3	ADCY3			109			rs11676272-A	rs11676272	0	11676272	missense_variant	0	0.514	1e-10	10	(age 1-17)			Illumina [~ 2200000] (imputed)	N
186	rs10566562	2	25141538	rs11676272	2016-05-12	25953783	Warrington NM	2015-05-07	Int J Epidemiol	www.ncbi.nlm.nih.gov/pubmed/25953783	A genome-wide association study of body mass index across early life and childhood.	Body mass index	9,377 children and adolescents	3,918 European ancestry children and adolescents	2p23.3	ADCY3	ADCY3			109			rs11676272-A	rs11676272	0	11676272	missense_variant	0	0.514	1e-11	11	(age 8)	0.011	[0.0071-0.0149] unit decrease	Illumina [~ 2200000] (imputed)	N
186	rs10566562	2	25141538	rs11676272	2016-09-28	26604143	Felix JF	2015-11-24	Hum Mol Genet	www.ncbi.nlm.nih.gov/pubmed/26604143	Genome-wide association analysis identifies three new susceptibility loci for childhood body mass index.	Childhood body mass index	34,744 European ancestry children	11,313 European ancestry children	2p23.3	ADCY3	ADCY3			109			rs11676272-G	rs11676272	0	11676272	missense_variant	0	0.46	7e-23	22.1549		0.068	[0.054-0.082] unit increase	Affymetrix, Illumina [2499691] (imputed)	N
186	rs10566562	2	25141538	rs11676272	2017-05-23	25673412	Shungin D	2015-02-12	Nature	www.ncbi.nlm.nih.gov/pubmed/25673412	New genetic loci link adipose and insulin biology to body fat distribution.	Hip circumference	up to 56,910 European ancestry men, up to 86,570 European ancestry women	up to 36,570 European ancestry men, 30,172 European ancestry women, 915 Filipino ancestry men, 735 Filipino ancestry women, 2,351 African American/Afro-Caribbean ancestry men, 6,258 African American/Afro-Caribbean ancestry women, 2,285 South Asian ancestry men, 506 South Asian ancestry women, 195 Seychellois ancestry men, 266 Seychellois ancestry women	2p23.3	ADCY3	ADCY3			109			rs11676272-A	rs11676272	0	11676272	missense_variant	0	0.5457	2e-09	8.69897	(EA,women)	0.0308	[0.021-0.041] unit decrease	Affymetrix, Illumina, Perlegen [up to 2542447] (imputed)	N
186	rs10566562	2	25141538	rs11676272	2017-05-23	25673412	Shungin D	2015-02-12	Nature	www.ncbi.nlm.nih.gov/pubmed/25673412	New genetic loci link adipose and insulin biology to body fat distribution.	Hip circumference	up to 56,910 European ancestry men, up to 86,570 European ancestry women	up to 36,570 European ancestry men, 30,172 European ancestry women, 915 Filipino ancestry men, 735 Filipino ancestry women, 2,351 African American/Afro-Caribbean ancestry men, 6,258 African American/Afro-Caribbean ancestry women, 2,285 South Asian ancestry men, 506 South Asian ancestry women, 195 Seychellois ancestry men, 266 Seychellois ancestry women	2p23.3	ADCY3	ADCY3			109			rs11676272-A	rs11676272	0	11676272	missense_variant	0	0.5457	4e-11	10.3979	(EA)	0.026	[0.018-0.034] unit decrease	Affymetrix, Illumina, Perlegen [up to 2542447] (imputed)	N
186	rs10566562	2	25150116	rs6752378	2017-08-18	28448500	Graff M	2017-04-27	PLoS Genet	www.ncbi.nlm.nih.gov/pubmed/28448500	Genome-wide physical activity interactions in adiposity - A meta-analysis of 200,452 adults.	Body mass index	2,518 African American women, 86,278 European ancestry women, 1,773 Filipino ancestry women, 1,030 Indian ancestry women, 1,457 African American men, 55,137 European ancestry men, 7,648 Indian ancestry men, 5,527 European ancestry individuals	6,244 African American women, 17,531 European ancestry women, 329 African American men, 19,956 European ancestry men	2p23.3	ADCY3	ADCY3 - DNAJC27	109	51277		7230	16389	rs6752378-A	rs6752378	0	6752378	regulatory_region_variant	1	0.4628	7e-18	17.1549	(EA)	0.0331	[0.026-0.041] kg/m2 increase	Affymetrix, Illumina, Perlegen [~ 2500000] (imputed)	N
186	rs10566562	2	25150116	rs6752378	2017-08-18	28448500	Graff M	2017-04-27	PLoS Genet	www.ncbi.nlm.nih.gov/pubmed/28448500	Genome-wide physical activity interactions in adiposity - A meta-analysis of 200,452 adults.	Body mass index	2,518 African American women, 86,278 European ancestry women, 1,773 Filipino ancestry women, 1,030 Indian ancestry women, 1,457 African American men, 55,137 European ancestry men, 7,648 Indian ancestry men, 5,527 European ancestry individuals	6,244 African American women, 17,531 European ancestry women, 329 African American men, 19,956 European ancestry men	2p23.3	ADCY3	ADCY3 - DNAJC27	109	51277		7230	16389	rs6752378-A	rs6752378	0	6752378	regulatory_region_variant	1	0.4628	9e-16	15.0458	(EA, women)	0.0393	[0.03-0.049] kg/m2 increase	Affymetrix, Illumina, Perlegen [~ 2500000] (imputed)	N
186	rs10566562	2	25150116	rs6752378	2017-08-18	28448500	Graff M	2017-04-27	PLoS Genet	www.ncbi.nlm.nih.gov/pubmed/28448500	Genome-wide physical activity interactions in adiposity - A meta-analysis of 200,452 adults.	Body mass index	2,518 African American women, 86,278 European ancestry women, 1,773 Filipino ancestry women, 1,030 Indian ancestry women, 1,457 African American men, 55,137 European ancestry men, 7,648 Indian ancestry men, 5,527 European ancestry individuals	6,244 African American women, 17,531 European ancestry women, 329 African American men, 19,956 European ancestry men	2p23.3	ADCY3	ADCY3 - DNAJC27	109	51277		7230	16389	rs6752378-A	rs6752378	0	6752378	regulatory_region_variant	1	0.4751	3e-16	15.5229		0.0301	[0.023-0.037] kg/m2 increase	Affymetrix, Illumina, Perlegen [~ 2500000] (imputed)	N
186	rs10566562	2	25150116	rs6752378	2017-08-18	28448500	Graff M	2017-04-27	PLoS Genet	www.ncbi.nlm.nih.gov/pubmed/28448500	Genome-wide physical activity interactions in adiposity - A meta-analysis of 200,452 adults.	Body mass index	2,518 African American women, 86,278 European ancestry women, 1,773 Filipino ancestry women, 1,030 Indian ancestry women, 1,457 African American men, 55,137 European ancestry men, 7,648 Indian ancestry men, 5,527 European ancestry individuals	6,244 African American women, 17,531 European ancestry women, 329 African American men, 19,956 European ancestry men	2p23.3	ADCY3	ADCY3 - DNAJC27	109	51277		7230	16389	rs6752378-A	rs6752378	0	6752378	regulatory_region_variant	1	0.4751	9e-15	14.0458	(women)	0.036	[0.027-0.045] kg/m2 increase	Affymetrix, Illumina, Perlegen [~ 2500000] (imputed)	N
186	rs10566562	2	25150116	rs6752378	2017-08-18	28448500	Graff M	2017-04-27	PLoS Genet	www.ncbi.nlm.nih.gov/pubmed/28448500	Genome-wide physical activity interactions in adiposity - A meta-analysis of 200,452 adults.	Body mass index (joint analysis main effects and physical activity interaction)	2,518 African American women, 86,278 European ancestry women, 1,773 Filipino ancestry women, 1,030 Indian ancestry women, 1,457 African American men, 55,137 European ancestry men, 7,648 Indian ancestry men, 5,527 European ancestry individuals	6,244 African American women, 17,531 European ancestry women, 329 African American men, 19,956 European ancestry men	2p23.3	ADCY3	ADCY3 - DNAJC27	109	51277		7230	16389	rs6752378-?	rs6752378	0	6752378	regulatory_region_variant	1	NR	2e-14	13.699	(women)			Affymetrix, Illumina, Perlegen [~ 2500000] (imputed)	N
186	rs10566562	2	25150116	rs6752378	2017-08-18	28448500	Graff M	2017-04-27	PLoS Genet	www.ncbi.nlm.nih.gov/pubmed/28448500	Genome-wide physical activity interactions in adiposity - A meta-analysis of 200,452 adults.	Body mass index (joint analysis main effects and physical activity interaction)	2,518 African American women, 86,278 European ancestry women, 1,773 Filipino ancestry women, 1,030 Indian ancestry women, 1,457 African American men, 55,137 European ancestry men, 7,648 Indian ancestry men, 5,527 European ancestry individuals	6,244 African American women, 17,531 European ancestry women, 329 African American men, 19,956 European ancestry men	2p23.3	ADCY3	ADCY3 - DNAJC27	109	51277		7230	16389	rs6752378-?	rs6752378	0	6752378	regulatory_region_variant	1	NR	2e-18	17.699	(EA)			Affymetrix, Illumina, Perlegen [~ 2500000] (imputed)	N
186	rs10566562	2	25150116	rs6752378	2017-08-18	28448500	Graff M	2017-04-27	PLoS Genet	www.ncbi.nlm.nih.gov/pubmed/28448500	Genome-wide physical activity interactions in adiposity - A meta-analysis of 200,452 adults.	Body mass index (joint analysis main effects and physical activity interaction)	2,518 African American women, 86,278 European ancestry women, 1,773 Filipino ancestry women, 1,030 Indian ancestry women, 1,457 African American men, 55,137 European ancestry men, 7,648 Indian ancestry men, 5,527 European ancestry individuals	6,244 African American women, 17,531 European ancestry women, 329 African American men, 19,956 European ancestry men	2p23.3	ADCY3	ADCY3 - DNAJC27	109	51277		7230	16389	rs6752378-?	rs6752378	0	6752378	regulatory_region_variant	1	NR	3e-17	16.5229				Affymetrix, Illumina, Perlegen [~ 2500000] (imputed)	N
186	rs10566562	2	25150116	rs6752378	2017-08-18	28448500	Graff M	2017-04-27	PLoS Genet	www.ncbi.nlm.nih.gov/pubmed/28448500	Genome-wide physical activity interactions in adiposity - A meta-analysis of 200,452 adults.	Body mass index (joint analysis main effects and physical activity interaction)	2,518 African American women, 86,278 European ancestry women, 1,773 Filipino ancestry women, 1,030 Indian ancestry women, 1,457 African American men, 55,137 European ancestry men, 7,648 Indian ancestry men, 5,527 European ancestry individuals	6,244 African American women, 17,531 European ancestry women, 329 African American men, 19,956 European ancestry men	2p23.3	ADCY3	ADCY3 - DNAJC27	109	51277		7230	16389	rs6752378-?	rs6752378	0	6752378	regulatory_region_variant	1	NR	9e-16	15.0458	(EA, women)			Affymetrix, Illumina, Perlegen [~ 2500000] (imputed)	N
186	rs10566562	2	25150116	rs6752378	2017-08-18	28448500	Graff M	2017-04-27	PLoS Genet	www.ncbi.nlm.nih.gov/pubmed/28448500	Genome-wide physical activity interactions in adiposity - A meta-analysis of 200,452 adults.	Body mass index in physically active individuals	1,957 African American women, 1,773 Filipino ancestry women, 305 Indian ancestry women, 67,609 European ancestry women, 1,206 African American men, 2,029 Indian ancestry men, 43,399 European ancestry men, at least 4,819 European ancestry individuals	4,807 African American women, 12,347 European ancestry women, 265 African American men, 14,540 European ancestry men	2p23.3	ADCY3	ADCY3 - DNAJC27	109	51277		7230	16389	rs6752378-A	rs6752378	0	6752378	regulatory_region_variant	1	0.4628	4e-15	14.3979	(EA)	0.0332	[0.025-0.041] kg/m2 increase	Affymetrix, Illumina, Perlegen [~ 2500000] (imputed)	N
186	rs10566562	2	25150116	rs6752378	2017-08-18	28448500	Graff M	2017-04-27	PLoS Genet	www.ncbi.nlm.nih.gov/pubmed/28448500	Genome-wide physical activity interactions in adiposity - A meta-analysis of 200,452 adults.	Body mass index in physically active individuals	1,957 African American women, 1,773 Filipino ancestry women, 305 Indian ancestry women, 67,609 European ancestry women, 1,206 African American men, 2,029 Indian ancestry men, 43,399 European ancestry men, at least 4,819 European ancestry individuals	4,807 African American women, 12,347 European ancestry women, 265 African American men, 14,540 European ancestry men	2p23.3	ADCY3	ADCY3 - DNAJC27	109	51277		7230	16389	rs6752378-A	rs6752378	0	6752378	regulatory_region_variant	1	0.4641	5e-12	11.301	(EA,women)	0.0374	[0.027-0.048] kg/m2 increase	Affymetrix, Illumina, Perlegen [~ 2500000] (imputed)	N
186	rs10566562	2	25150116	rs6752378	2017-08-18	28448500	Graff M	2017-04-27	PLoS Genet	www.ncbi.nlm.nih.gov/pubmed/28448500	Genome-wide physical activity interactions in adiposity - A meta-analysis of 200,452 adults.	Body mass index in physically active individuals	1,957 African American women, 1,773 Filipino ancestry women, 305 Indian ancestry women, 67,609 European ancestry women, 1,206 African American men, 2,029 Indian ancestry men, 43,399 European ancestry men, at least 4,819 European ancestry individuals	4,807 African American women, 12,347 European ancestry women, 265 African American men, 14,540 European ancestry men	2p23.3	ADCY3	ADCY3 - DNAJC27	109	51277		7230	16389	rs6752378-A	rs6752378	0	6752378	regulatory_region_variant	1	0.4751	3e-14	13.5229		0.0309	[0.023-0.039] kg/m2 increase	Affymetrix, Illumina, Perlegen [~ 2500000] (imputed)	N
186	rs10566562	2	25150116	rs6752378	2017-08-18	28448500	Graff M	2017-04-27	PLoS Genet	www.ncbi.nlm.nih.gov/pubmed/28448500	Genome-wide physical activity interactions in adiposity - A meta-analysis of 200,452 adults.	Body mass index in physically active individuals	1,957 African American women, 1,773 Filipino ancestry women, 305 Indian ancestry women, 67,609 European ancestry women, 1,206 African American men, 2,029 Indian ancestry men, 43,399 European ancestry men, at least 4,819 European ancestry individuals	4,807 African American women, 12,347 European ancestry women, 265 African American men, 14,540 European ancestry men	2p23.3	ADCY3	ADCY3 - DNAJC27	109	51277		7230	16389	rs6752378-A	rs6752378	0	6752378	regulatory_region_variant	1	0.481	9e-12	11.0458	(women)	0.035	[0.025-0.045] kg/m2 increase	Affymetrix, Illumina, Perlegen [~ 2500000] (imputed)	N
[truncated: 2,389 more rows]

## Sheet: TableS4
Table S4. Results of SMR analysis conducted using endometrial eQTLs as the outcome variable and mQTLs as the exposure variable.
Expo_ID	Expo_Chr	Expo_Gene	Expo_bp	Outco_ID	Outco_Chr	Outco_Gene	Outco_bp	topSNP	topSNP_chr	topSNP_bp	A1	A2	Freq	b_Outco	se_Outco	p_Outco	b_Expo	se_Expo	p_Expo	b_SMR	se_SMR	p_SMR	p_HEIDI	nsnp_HEIDI
[truncated: 518 more rows]

## Sheet: TableS5
Table S5. Results of SMR analysis conducted using endometrial mQTLs as the outcome varaible and eQTLs as the exposure variable.
[truncated: 392 more rows]

[truncated: 7 more sheets: TableS6, TableS7, TableS8, TableS9, TableS10, TableS11, Table S12]
